# Supplementary material for: Bis(2,2′-bipyridine-κ2 N,N′)(3,5-dinitro-2-oxidobenzoato-κ2 O 1,O 2)cobalt(II)
Source: Acta Crystallogr Sect E Struct Rep Online. 2008 Dec 17;65(Pt 1):m79. doi: 10.1107/S1600536808041974 (PMC2967915; doi:10.1107/S1600536808041974)
Supplement: Supplementary file 2 [file e-65-00m79-Isup2.hkl]

# 
# h,k,l, Fc-squared, Fo-squared, sigma(Fo-squared) and status flag 
# 
data_I
_shelx_title ' D in P2(1)/n' 
_shelx_refln_list_code          4 
_shelx_F_calc_maximum      364.13 
_exptl_crystal_F_000      1220.00 
_reflns_d_resolution_high  0.8409 
 
loop_ 
 _symmetry_equiv_pos_as_xyz 
 'x, y, z' 
 '-x+1/2, y+1/2, -z+1/2' 
 '-x, -y, -z' 
 'x-1/2, -y-1/2, z-1/2' 
 
_cell_length_a     8.1029 
_cell_length_b    21.7672 
_cell_length_c    14.3349 
_cell_angle_alpha  90.000 
_cell_angle_beta   95.804 
_cell_angle_gamma  90.000 
 
_shelx_F_squared_multiplier     1.000 
 
loop_ 
 _refln_index_h 
 _refln_index_k 
 _refln_index_l 
 _refln_F_squared_calc 
 _refln_F_squared_meas 
 _refln_F_squared_sigma 
 _refln_observed_status 
   2   0   0     2121.24     2165.83     54.36 o 
   4   0   0     1788.01     1782.75     63.63 o 
   6   0   0      858.28      794.64     62.12 o 
   8   0   0       69.54       19.74     32.27 o 
   2   1   0     3672.13     3911.11     72.32 o 
   3   1   0     3315.25     3354.86     70.89 o 
   4   1   0      204.44      272.59     37.91 o 
   5   1   0       38.16       35.93     17.85 o 
   6   1   0      259.73      303.37     27.61 o 
   7   1   0      203.19      286.04     29.09 o 
   8   1   0        3.63       12.06     29.15 o 
   9   1   0       43.15       18.34     26.46 o 
   1   2   0    20920.27    21204.02    318.69 o 
   2   2   0    49306.52    51420.72    977.49 o 
   3   2   0     3515.96     3578.63     72.98 o 
   4   2   0      848.63      808.02     33.69 o 
   5   2   0     1035.75      992.45     34.34 o 
   6   2   0        0.21       -7.01     17.20 o 
   7   2   0      263.19      300.93     34.40 o 
   8   2   0       56.37       44.98     24.89 o 
   9   2   0      307.38      295.11     50.74 o 
   1   3   0      626.96      667.00     40.18 o 
   2   3   0    12764.01    13030.90    188.24 o 
   3   3   0       70.44       77.13     20.40 o 
   4   3   0     2158.06     2175.10     45.08 o 
   5   3   0      394.38      398.01     24.67 o 
   6   3   0      650.68      666.16     29.25 o 
   7   3   0      958.30      945.54     42.59 o 
   8   3   0       70.33       52.71     27.59 o 
   9   3   0       80.61       69.23     27.85 o 
   0   4   0     6728.88     6608.70    148.98 o 
   1   4   0       74.67      102.83     31.90 o 
   2   4   0    11313.72    11741.76    203.19 o 
   3   4   0      608.13      689.16     27.70 o 
   4   4   0     4764.06     4600.09     69.99 o 
   5   4   0        6.79        8.33     20.70 o 
   6   4   0      269.14      336.87     32.16 o 
   7   4   0      152.50      246.88     41.02 o 
   8   4   0      649.23      688.76     41.30 o 
   9   4   0        0.21       10.89     28.14 o 
   1   5   0    10565.82    10859.22    203.09 o 
   2   5   0        9.44        5.21     23.28 o 
   3   5   0     2902.29     2957.55     66.07 o 
   4   5   0       78.82       88.62     18.83 o 
   5   5   0       27.56       24.67     18.42 o 
   6   5   0      570.51      562.37     30.39 o 
   7   5   0       60.25       58.81     24.59 o 
   8   5   0      185.29      157.58     33.21 o 
   9   5   0       47.63       -6.54     29.94 o 
   0   6   0        4.45       -0.87     54.50 o 
   1   6   0    21296.91    20965.78    440.41 o 
   2   6   0     1475.33     1684.46     58.64 o 
   3   6   0     6322.58     6353.06    115.22 o 
   4   6   0      314.69      283.87     23.19 o 
   5   6   0     3788.31     3715.40     73.58 o 
   6   6   0       42.42       55.65     22.50 o 
   7   6   0        2.44        4.31     18.64 o 
   8   6   0       95.76       95.99     25.07 o 
   9   6   0      352.58      373.59     54.34 o 
   1   7   0     5480.89     5806.58    170.66 o 
   2   7   0     2640.66     2604.05     94.37 o 
   3   7   0     2631.17     2650.12     50.35 o 
   4   7   0      376.26      408.53     24.24 o 
   5   7   0      167.31      178.70     28.36 o 
   6   7   0     1199.70     1152.07     47.09 o 
   7   7   0      679.05      751.95     51.48 o 
   8   7   0       68.72       87.09     33.79 o 
   9   7   0        2.78      -16.28     30.69 o 
   0   8   0     5795.26     5735.92    233.70 o 
   1   8   0      349.64      383.84     52.98 o 
   2   8   0       10.01        3.85     21.36 o 
   3   8   0      941.95     1071.31     40.24 o 
   4   8   0      176.31      159.56     21.91 o 
   5   8   0      117.26       72.03     20.08 o 
   6   8   0       30.71      -13.05     26.99 o 
   7   8   0        1.57      -28.50     32.42 o 
   8   8   0      178.83      209.15     37.23 o 
   9   8   0       33.90       34.55     46.98 o 
   1   9   0    15693.98    16756.01    327.19 o 
   2   9   0     8313.48     8640.30    164.71 o 
   3   9   0      119.27      128.48     31.25 o 
   4   9   0     1399.73     1433.00     39.53 o 
   5   9   0      417.70      436.54     28.43 o 
   6   9   0        5.84        2.57     18.21 o 
   7   9   0        0.82       17.51     29.13 o 
   8   9   0      114.60       94.32     32.15 o 
   0  10   0     2101.16     2228.23    127.19 o 
   1  10   0    17138.47    17500.31    388.49 o 
   2  10   0     1499.39     1619.21     53.32 o 
   3  10   0      592.83      605.67     37.11 o 
   4  10   0       68.68       57.60     16.54 o 
   5  10   0       62.99       87.67     21.97 o 
   6  10   0      315.73      342.40     36.23 o 
   7  10   0       37.12       21.21     27.72 o 
   8  10   0        0.45       -6.91     40.55 o 
   1  11   0      321.79      334.97     48.69 o 
   2  11   0     3646.68     3772.15     90.11 o 
   3  11   0      939.26      935.27     61.06 o 
   4  11   0       66.24       75.82     26.93 o 
   5  11   0      152.17      200.11     23.18 o 
   6  11   0       73.68       53.19     20.22 o 
   7  11   0      256.66      243.74     58.46 o 
   8  11   0       19.26      -24.85     34.24 o 
   0  12   0     6045.65     5502.79    312.96 o 
   1  12   0     1463.73     1657.15     77.31 o 
   2  12   0      890.94      927.65     47.56 o 
   3  12   0      862.74      955.15     47.13 o 
   4  12   0     1234.55     1339.40     58.01 o 
   5  12   0        0.82       -1.06     19.09 o 
   6  12   0       77.44      132.42     27.85 o 
   7  12   0       60.57       45.60     26.92 o 
   8  12   0      299.26      395.74     47.69 o 
   1  13   0      516.66      510.01     57.38 o 
   2  13   0      927.59      947.71     49.08 o 
   3  13   0      281.77      292.54     43.93 o 
   4  13   0        2.39       25.21     19.49 o 
   5  13   0       36.72        1.37     18.13 o 
   6  13   0       34.02       60.63     22.23 o 
   7  13   0      190.23      241.90     38.23 o 
   8  13   0      328.62      397.91     37.49 o 
   0  14   0      704.49      893.79    111.25 o 
   1  14   0       81.20       89.24     55.04 o 
   2  14   0      291.57      321.11     40.59 o 
   3  14   0      646.37      635.74     55.43 o 
   4  14   0       79.53       71.39     24.21 o 
   5  14   0       20.74       -5.32     25.67 o 
   6  14   0      208.31      192.45     28.89 o 
   7  14   0       30.71       40.01     27.36 o 
   8  14   0      101.54       92.44     31.27 o 
   1  15   0      420.58      448.76     59.93 o 
   2  15   0      274.76      288.16     48.69 o 
   3  15   0     2029.89     2144.46    104.85 o 
   4  15   0       17.22       54.03     29.88 o 
   5  15   0       85.62       68.08     25.07 o 
   6  15   0        0.35       13.59     24.84 o 
   7  15   0      609.26      569.33     44.56 o 
   0  16   0     1090.82      987.63    123.17 o 
   1  16   0     1030.96     1087.74     80.31 o 
   2  16   0      305.49      324.46     47.17 o 
   3  16   0       57.60       50.28     30.08 o 
   4  16   0      179.12      216.23     29.66 o 
   5  16   0       30.27       15.87     22.66 o 
   6  16   0      525.38      645.31     58.92 o 
   7  16   0        7.38       30.17     23.94 o 
   1  17   0       51.08       -6.60     42.26 o 
   2  17   0       49.32       58.55     38.72 o 
   3  17   0      304.97      320.34     39.92 o 
   4  17   0        1.05       15.94     21.60 o 
   5  17   0      123.08       55.78     30.08 o 
   6  17   0      328.92      316.24     36.69 o 
   7  17   0       10.27        7.51     20.78 o 
   0  18   0      151.83      255.76     97.08 o 
   1  18   0      601.02      801.10     72.51 o 
   2  18   0      103.79       86.28     40.38 o 
   3  18   0        0.88       38.19     33.32 o 
   4  18   0        8.10       29.16     28.94 o 
   5  18   0      210.57      278.43     34.93 o 
   6  18   0        0.14       42.42     30.08 o 
   1  19   0      566.92      629.29     73.57 o 
   2  19   0       52.13       59.06     39.91 o 
   3  19   0       45.58       92.86     34.22 o 
   4  19   0      191.94      207.59     36.79 o 
   5  19   0        7.17       -3.65     29.13 o 
   6  19   0       14.55       -8.76     25.18 o 
   0  20   0       63.57       70.57     68.26 o 
   1  20   0      139.66      148.12     51.26 o 
   2  20   0        1.87       30.61     33.39 o 
   3  20   0        9.61       31.50     33.81 o 
   4  20   0       91.47      102.54     39.24 o 
   5  20   0      421.49      535.02     91.17 o 
   6  20   0       88.16      110.80     25.96 o 
   1  21   0       45.71       50.71     45.63 o 
   2  21   0     1053.72     1167.42     91.82 o 
   3  21   0        0.85      -13.53     29.69 o 
   4  21   0       97.50       64.15     41.07 o 
   5  21   0       14.33       -0.44     23.18 o 
   0  22   0     2278.01     2368.46    168.65 o 
   1  22   0      217.19      194.36     66.69 o 
   2  22   0      191.35      157.45     39.62 o 
   3  22   0       81.70       90.23     41.13 o 
   4  22   0      129.99      112.93     51.41 o 
   5  22   0      159.62      101.99     34.51 o 
   1  23   0     1081.06     1119.61     78.23 o 
   2  23   0        0.16        7.31     30.62 o 
   3  23   0       81.53       90.60     37.00 o 
   4  23   0       10.75       33.38     37.15 o 
   0  24   0      736.30      743.16    108.68 o 
   1  24   0      129.64      149.64     46.68 o 
   2  24   0       94.58      115.68     47.15 o 
   3  24   0        5.36      -43.57     48.55 o 
   1  25   0        7.73       40.28     58.53 o 
   2  25   0      421.38      501.43     51.41 o 
  -9   0   1      226.42      213.65     82.55 o 
  -7   0   1       14.01       47.18     32.17 o 
  -5   0   1     1762.78     1692.55     61.71 o 
  -3   0   1     3016.38     2836.47     95.76 o 
   1   0   1    21031.45    20500.86    733.13 o 
   3   0   1       56.92       43.12     23.39 o 
   5   0   1     2777.25     2847.45     79.25 o 
   7   0   1       88.60       71.89     33.93 o 
   9   0   1       32.47       49.65     40.99 o 
  -9   1   1      120.36       65.24     39.35 o 
  -8   1   1        1.99       29.35     24.08 o 
  -7   1   1       21.79       -6.60     21.93 o 
  -6   1   1      527.15      585.77     32.34 o 
  -5   1   1     2396.73     2273.62     46.64 o 
  -4   1   1       51.20       37.17     19.83 o 
  -3   1   1      993.68      990.84     36.88 o 
  -2   1   1    14881.16    14962.82    240.77 o 
   1   1   1      156.54      144.99      9.46 o 
   2   1   1     9564.44     9827.91    120.03 o 
   3   1   1      531.75      478.43     27.17 o 
   4   1   1     4158.41     3985.12     70.56 o 
   5   1   1      880.58      860.93     28.73 o 
   6   1   1       31.50       83.72     21.76 o 
   7   1   1      569.89      560.04     46.65 o 
   8   1   1      125.19      235.05     49.69 o 
   9   1   1       17.91       -0.89     25.89 o 
  -9   2   1        2.46       -1.34     25.48 o 
  -8   2   1      186.29      175.61     38.83 o 
  -7   2   1      449.43      499.96     36.83 o 
  -6   2   1       86.24       97.49     22.02 o 
  -5   2   1      217.88      242.60     27.44 o 
  -4   2   1     7687.74     7693.73    137.53 o 
  -3   2   1       42.80       51.85     19.36 o 
  -2   2   1      265.22      263.88     22.01 o 
  -1   2   1     1893.35     1916.00     33.20 o 
   1   2   1     2955.69     2745.22     42.35 o 
   2   2   1     3351.70     3733.19     67.01 o 
   3   2   1      466.88      508.20     29.72 o 
   4   2   1      348.02      486.13     29.54 o 
   5   2   1      201.46      209.10     24.81 o 
   6   2   1     1591.74     1606.26     47.80 o 
   7   2   1       39.80       38.51     23.97 o 
   8   2   1       79.70      102.67     32.44 o 
   9   2   1       91.54       40.83     28.45 o 
  -9   3   1       87.14       70.24     35.57 o 
  -8   3   1       75.27       36.10     24.00 o 
  -7   3   1        5.69       25.00     20.14 o 
  -6   3   1      676.52      688.49     39.97 o 
  -5   3   1      157.82      173.69     24.78 o 
  -4   3   1     5130.56     5082.59     91.70 o 
  -3   3   1      615.58      579.54     33.82 o 
  -2   3   1     9699.40     9703.35    142.16 o 
  -1   3   1     3282.66     3393.77     54.07 o 
   0   3   1      684.12      757.83     31.71 o 
   1   3   1    12334.47    12126.88    180.61 o 
   2   3   1    11937.19    12175.12    174.48 o 
   3   3   1       23.43       31.93     17.08 o 
   4   3   1      820.36      827.84     30.63 o 
   5   3   1      206.03      229.23     21.10 o 
   6   3   1     1607.95     1601.87     47.54 o 
   7   3   1      336.61      368.78     35.53 o 
   8   3   1      196.51      259.45     33.65 o 
   9   3   1       87.34       73.57     29.41 o 
  -9   4   1      396.00      421.77     38.71 o 
  -8   4   1      102.69      129.30     30.20 o 
  -7   4   1      317.82      342.46     35.01 o 
  -6   4   1        0.85        2.39     21.93 o 
  -5   4   1      771.58      718.50     33.21 o 
  -4   4   1      243.47      216.80     22.09 o 
  -3   4   1    10590.81    10822.70    157.42 o 
  -2   4   1     2403.61     2425.94     47.25 o 
  -1   4   1      643.91      607.01     28.66 o 
   0   4   1       81.87       56.21     20.16 o 
   1   4   1       27.81       59.93     31.59 o 
   2   4   1     2872.69     2879.92     64.01 o 
   3   4   1        4.37       10.80     16.27 o 
   4   4   1      693.76      769.82     34.19 o 
   5   4   1       10.00       21.20     18.84 o 
   6   4   1       94.87      142.62     24.21 o 
   7   4   1       43.46       25.39     21.08 o 
   8   4   1        9.14       24.26     28.74 o 
   9   4   1      550.41      580.02     66.56 o 
  -9   5   1       72.30       51.87     31.66 o 
  -8   5   1      139.66      146.27     31.87 o 
  -7   5   1     1357.21     1318.60     68.40 o 
  -6   5   1     1948.23     1870.93     62.10 o 
  -5   5   1      558.33      554.47     49.90 o 
  -4   5   1      923.51     1045.56     28.51 o 
  -3   5   1      466.73      444.20     30.62 o 
  -2   5   1     3670.76     3719.33     70.02 o 
  -1   5   1    44523.16    45326.55    924.44 o 
   0   5   1    42286.75    42421.80    964.88 o 
   1   5   1     3237.95     3199.59     92.49 o 
   2   5   1      187.45      217.83     27.73 o 
   3   5   1     3598.45     3501.12     66.30 o 
   4   5   1      130.05      126.78     17.72 o 
   5   5   1        6.00        2.97     15.35 o 
   6   5   1      134.21      138.13     25.06 o 
   7   5   1      523.10      494.41     40.26 o 
   8   5   1      503.50      537.77     36.35 o 
   9   5   1       91.79       64.67     29.50 o 
  -9   6   1       66.44       27.03     30.68 o 
  -8   6   1      596.33      632.77     38.50 o 
  -7   6   1      157.74      235.00     28.98 o 
  -6   6   1       23.13        7.94     19.39 o 
  -5   6   1       30.77       42.46     21.31 o 
  -4   6   1     4103.86     4151.53     78.83 o 
  -3   6   1      309.91      335.29     26.76 o 
  -2   6   1     2159.35     2273.95     61.11 o 
  -1   6   1    10623.39    10574.09    249.27 o 
   0   6   1     3756.69     3706.00    100.39 o 
   1   6   1      640.24      612.15     40.34 o 
   2   6   1       91.21       82.49     23.85 o 
   3   6   1       24.12        5.05     14.94 o 
   4   6   1      565.52      689.97     31.25 o 
   5   6   1      720.66      712.58     30.91 o 
   6   6   1      695.69      685.13     42.41 o 
   7   6   1      107.65       96.06     28.10 o 
   8   6   1       85.93       99.39     27.60 o 
   9   6   1       21.43       13.64     25.80 o 
  -9   7   1       23.70       42.32     32.44 o 
  -8   7   1       18.95       16.07     27.85 o 
  -7   7   1       69.46       80.46     49.53 o 
  -6   7   1      335.22      357.28     41.44 o 
  -5   7   1     1504.11     1456.54     41.35 o 
  -4   7   1        1.94        5.98     15.79 o 
  -3   7   1     3885.41     3987.96     78.68 o 
  -2   7   1     1627.79     1720.05     51.96 o 
  -1   7   1    14362.85    14917.83    304.91 o 
   0   7   1       29.49       41.38     36.73 o 
   1   7   1      252.02      259.49     68.85 o 
   2   7   1     4598.13     4497.39    108.49 o 
   3   7   1     1010.86     1198.77     40.16 o 
   4   7   1     7223.51     7468.03    130.71 o 
   5   7   1      249.64      241.74     24.82 o 
   6   7   1      155.72      183.10     28.95 o 
   7   7   1      222.77      325.60     35.99 o 
   8   7   1      481.25      542.84     43.29 o 
   9   7   1        9.05       22.78     29.12 o 
  -9   8   1       22.77       60.18     34.91 o 
  -8   8   1       71.65       63.95     36.72 o 
  -7   8   1      266.07      366.35     36.65 o 
  -6   8   1      970.08      939.97     59.88 o 
  -5   8   1      900.84      787.56     33.42 o 
  -4   8   1        0.96       11.54     16.22 o 
  -3   8   1     4466.47     4268.20     81.12 o 
  -2   8   1      434.19      564.42     51.49 o 
  -1   8   1      966.03      993.75     62.75 o 
   0   8   1      421.39      451.09     52.75 o 
   1   8   1     4509.75     4112.75    136.49 o 
   2   8   1      173.14      207.45     32.25 o 
   3   8   1      243.43      261.90     27.88 o 
   4   8   1     1276.10     1299.45     37.21 o 
   5   8   1      526.96      456.86     28.53 o 
   6   8   1       16.79       24.66     20.33 o 
   7   8   1      368.11      388.92     41.19 o 
   8   8   1        8.71       15.45     33.78 o 
   9   8   1      116.28       65.05     35.45 o 
  -9   9   1       80.98       70.83     38.91 o 
  -8   9   1        2.13        1.08     27.32 o 
  -7   9   1      289.76      294.51     42.11 o 
  -6   9   1      332.89      373.76     45.24 o 
  -5   9   1        5.22        5.66     22.10 o 
  -4   9   1      928.70      947.45     37.52 o 
  -3   9   1        2.61       14.02     16.03 o 
  -2   9   1      796.25      838.72     46.08 o 
  -1   9   1     4871.37     4958.95    134.75 o 
   0   9   1       46.70       10.89     32.61 o 
   1   9   1      451.57      424.47     39.08 o 
   2   9   1     1830.88     1827.52     59.39 o 
   3   9   1     6503.32     6754.97    118.31 o 
   4   9   1       47.55       22.97     15.40 o 
   5   9   1       11.33       28.15     22.23 o 
   6   9   1       39.48       84.58     26.34 o 
   7   9   1      863.35      890.81     75.53 o 
   8   9   1       82.33       70.98     27.93 o 
  -8  10   1      222.84      291.07     47.39 o 
  -7  10   1       30.37       27.87     31.57 o 
  -6  10   1        0.01       -3.31     20.12 o 
  -5  10   1        1.70        5.29     18.82 o 
  -4  10   1     2401.06     2416.59     62.80 o 
  -3  10   1        0.64       27.07     22.11 o 
  -2  10   1     1179.13     1108.45     43.45 o 
  -1  10   1     2068.34     2257.44     82.58 o 
   0  10   1     2986.80     2893.22     83.17 o 
   1  10   1     6151.14     6517.07    169.94 o 
   2  10   1      226.81      222.46     29.09 o 
   3  10   1        8.21        3.59     21.27 o 
   4  10   1      503.42      495.39     24.51 o 
   5  10   1       98.54      151.10     29.98 o 
   6  10   1     1061.12     1070.14     50.97 o 
   7  10   1       53.56       22.00     26.59 o 
   8  10   1      222.20      237.82     34.18 o 
  -8  11   1        3.92       58.80     36.74 o 
  -7  11   1       20.07       -8.80     24.86 o 
  -6  11   1      296.29      350.64     27.81 o 
  -5  11   1      896.98      842.50     37.13 o 
  -4  11   1       75.71      114.63     24.17 o 
  -3  11   1      875.23     1045.24     78.35 o 
  -2  11   1    12229.88    12086.30    271.71 o 
  -1  11   1     1841.19     1816.85     69.92 o 
   0  11   1     4952.92     4870.86    138.51 o 
   1  11   1     1562.29     1783.34     64.59 o 
   2  11   1     4329.07     4507.90     97.17 o 
   3  11   1      439.03      489.39     41.61 o 
   4  11   1     1347.50     1385.89     49.70 o 
   5  11   1      627.58      661.30     31.68 o 
   6  11   1      541.03      525.63     33.08 o 
   7  11   1      223.25      270.66     57.51 o 
   8  11   1      471.32      463.98     49.92 o 
  -8  12   1        2.33       27.21     31.26 o 
  -7  12   1      506.85      588.26     63.65 o 
  -6  12   1       26.50       30.35     28.07 o 
  -5  12   1      194.95      180.38     31.12 o 
  -4  12   1       38.24       45.19     19.53 o 
  -3  12   1     2114.60     2139.67     85.95 o 
  -2  12   1      710.18      623.34     44.80 o 
  -1  12   1     4264.44     4323.09    114.74 o 
   0  12   1      210.65      173.85     48.30 o 
   1  12   1      514.61      419.06     42.87 o 
   2  12   1        4.65       20.92     22.99 o 
   3  12   1       70.98      118.18     33.55 o 
   4  12   1       73.68       63.70     23.93 o 
   5  12   1      753.86      766.35     54.01 o 
   6  12   1        1.08        3.48     20.51 o 
   7  12   1        5.61       44.69     25.81 o 
   8  12   1      136.78       97.47     26.28 o 
  -8  13   1        8.48       38.66     31.98 o 
  -7  13   1       42.98       35.23     21.27 o 
  -6  13   1       15.77       33.79     22.74 o 
  -5  13   1       34.64       57.63     27.22 o 
  -4  13   1      253.19      289.99     37.24 o 
  -3  13   1      436.52      466.89     38.72 o 
  -2  13   1     6731.88     6717.38    138.96 o 
  -1  13   1     3284.66     3265.07    108.93 o 
   0  13   1      503.35      503.11     63.47 o 
   1  13   1        4.93      -14.48     39.32 o 
   2  13   1       20.43       29.04     29.58 o 
   3  13   1      911.49      876.31     56.76 o 
   4  13   1      181.04      166.27     22.01 o 
   5  13   1      220.08      217.06     27.83 o 
   6  13   1       28.71        5.59     22.61 o 
   7  13   1      960.63      952.81     48.89 o 
   8  13   1      183.02      164.30     61.10 o 
  -8  14   1      273.42      238.86     45.67 o 
  -7  14   1        3.89       34.38     23.52 o 
  -6  14   1      266.47      263.79     33.69 o 
  -5  14   1       33.60       67.75     24.29 o 
  -4  14   1      545.10      614.77     38.61 o 
  -3  14   1     1684.99     1664.23     88.15 o 
  -2  14   1      603.01      753.55     50.43 o 
  -1  14   1        6.75       17.81     40.78 o 
   0  14   1     2167.65     2086.09    124.68 o 
   1  14   1       44.78       39.61     36.90 o 
   2  14   1     2550.00     2614.24     82.70 o 
   3  14   1      311.62      290.03     36.48 o 
   4  14   1      293.28      285.94     35.94 o 
   5  14   1       93.65       61.35     28.69 o 
   6  14   1      274.99      346.51     38.19 o 
   7  14   1       16.06       13.68     24.20 o 
  -7  15   1       99.77      136.48     41.40 o 
  -6  15   1      317.38      413.65     51.89 o 
  -5  15   1       20.43       33.85     24.69 o 
  -4  15   1        9.88       30.74     22.21 o 
  -3  15   1        1.47        8.09     32.86 o 
  -2  15   1     3835.59     3961.30    118.59 o 
  -1  15   1      455.53      580.85     67.23 o 
   0  15   1      221.10      249.49     55.45 o 
   1  15   1      470.47      521.79     55.55 o 
   2  15   1      958.15      948.32     77.26 o 
   3  15   1      155.19      198.77     41.70 o 
   4  15   1     1182.16     1182.85     63.44 o 
   5  15   1        8.77       42.13     21.67 o 
   6  15   1        3.15       44.44     29.36 o 
   7  15   1      155.85       99.24     32.57 o 
  -7  16   1       19.04       -5.12     29.99 o 
  -6  16   1        2.59        2.00     24.20 o 
  -5  16   1      650.41      732.78     49.89 o 
  -4  16   1      177.65      220.29     31.39 o 
  -3  16   1      483.32      539.04     44.95 o 
  -2  16   1       12.10        4.87     39.92 o 
  -1  16   1      481.89      463.33     64.33 o 
   0  16   1      221.33      175.51     48.94 o 
   1  16   1     1138.46     1273.15    109.20 o 
   2  16   1      292.21      306.74     38.13 o 
   3  16   1      657.67      746.76     58.83 o 
   4  16   1       87.23      111.69     26.97 o 
   5  16   1     1133.12     1187.72     95.01 o 
   6  16   1      251.72      277.34     32.54 o 
   7  16   1        0.62       -5.51     26.66 o 
  -7  17   1      144.73      151.80     33.31 o 
  -6  17   1        2.40        6.29     21.99 o 
  -5  17   1      109.63      159.97     39.94 o 
  -4  17   1      735.92      684.06     55.77 o 
  -3  17   1      524.60      547.05     42.15 o 
  -2  17   1      430.86      467.68     61.69 o 
  -1  17   1     1308.66     1408.94     96.90 o 
   0  17   1        0.10       14.88     39.90 o 
   1  17   1      303.88      324.38     62.59 o 
   2  17   1       19.99       36.53     42.25 o 
   3  17   1     1088.11     1302.49     96.00 o 
   4  17   1        6.43       -3.18     25.38 o 
   5  17   1      132.91       86.56     36.73 o 
   6  17   1        0.74      -18.46     22.61 o 
   7  17   1      247.94      254.05     30.29 o 
  -6  18   1        4.92       26.97     25.88 o 
  -5  18   1      385.08      383.72     40.99 o 
  -4  18   1       46.71       89.73     46.40 o 
  -3  18   1      226.71      285.34     40.75 o 
  -2  18   1      142.65      134.40     48.60 o 
  -1  18   1      148.79      120.06     59.66 o 
   0  18   1     1455.80     1464.34    129.33 o 
   1  18   1        8.24       42.29     40.43 o 
   2  18   1      291.69      363.61     49.97 o 
   3  18   1       99.01       93.67     40.19 o 
   4  18   1      545.13      674.22     38.44 o 
   5  18   1      196.27      214.39     28.05 o 
   6  18   1      370.86      366.58     34.29 o 
  -6  19   1       89.97      115.82     34.83 o 
  -5  19   1       73.94       54.97     28.64 o 
  -4  19   1      213.23      241.46     38.45 o 
  -3  19   1       25.00       -1.88     25.73 o 
  -2  19   1      160.41      195.50     47.71 o 
  -1  19   1      117.54       81.95     65.57 o 
   0  19   1      225.79      293.10     60.76 o 
   1  19   1        4.46       -1.55     42.00 o 
   2  19   1      236.33      327.72     40.30 o 
   3  19   1      244.90      252.72     42.00 o 
   4  19   1      242.60      238.80     34.97 o 
   5  19   1       36.72       18.30     30.58 o 
   6  19   1      340.47      372.92     34.80 o 
  -6  20   1        8.40       -5.02     31.04 o 
  -5  20   1      117.29      140.41     32.23 o 
  -4  20   1      407.86      341.08     62.51 o 
  -3  20   1     1310.46     1331.36     62.67 o 
  -2  20   1        8.86       27.63     33.87 o 
  -1  20   1      259.50      312.01     54.67 o 
   0  20   1      693.29      712.84     62.30 o 
   1  20   1      324.72      352.24     52.70 o 
   2  20   1        3.35       -0.72     33.16 o 
   3  20   1       17.33      -21.26     49.50 o 
   4  20   1       48.13       26.50     30.05 o 
   5  20   1      391.37      455.11     48.56 o 
   6  20   1       23.66       38.21     27.37 o 
  -5  21   1       31.17       42.66     27.01 o 
  -4  21   1       63.65       89.55     33.58 o 
  -3  21   1      312.73      291.66     45.39 o 
  -2  21   1       49.12       77.25     31.89 o 
  -1  21   1      889.89      921.75     67.49 o 
   0  21   1        4.78       12.16     47.10 o 
   1  21   1      104.36       99.64     53.03 o 
   2  21   1       47.93       28.67     34.74 o 
   3  21   1      280.57      313.99     54.16 o 
   4  21   1        2.83       -2.33     41.94 o 
   5  21   1        0.04       -8.50     25.06 o 
  -5  22   1       31.35       11.40     23.62 o 
  -4  22   1      116.09       89.59     33.65 o 
  -3  22   1       35.20       80.61     41.41 o 
  -2  22   1       10.42      -18.15     28.43 o 
  -1  22   1      405.65      489.68     63.26 o 
   0  22   1      394.22      513.73     62.61 o 
   1  22   1      848.07      778.30     82.25 o 
   2  22   1       33.52       70.81     38.64 o 
   3  22   1        1.53       15.34     36.72 o 
   4  22   1      106.56       83.38     54.95 o 
  -4  23   1       79.33      -12.86     34.12 o 
  -3  23   1       50.70      108.30     61.15 o 
  -2  23   1      736.30      883.07     81.77 o 
  -1  23   1        0.13      -23.50     43.11 o 
   0  23   1       86.05       93.76     54.94 o 
   1  23   1       52.52       73.95     47.34 o 
   2  23   1      744.76      704.13     50.26 o 
   3  23   1        7.53       27.23     31.70 o 
   4  23   1       31.12       51.15     36.77 o 
  -3  24   1        2.10       -2.27     35.31 o 
  -2  24   1       17.07        6.39     39.68 o 
  -1  24   1      147.76       80.76     55.32 o 
   0  24   1      237.32      219.79     56.80 o 
   1  24   1      206.24      185.31     57.07 o 
   2  24   1       28.90       19.09     31.45 o 
   3  24   1        0.12       -9.64     37.43 o 
  -2  25   1        0.08       19.76     31.34 o 
  -1  25   1      225.71      207.63     59.60 o 
   0  25   1       59.22       47.90     49.73 o 
   1  25   1       72.72       21.18     37.85 o 
   2  25   1        2.47      -13.61     33.04 o 
  -8   0   2       59.09      130.04     40.19 o 
  -6   0   2      972.03      906.44     54.85 o 
  -4   0   2     2471.87     2296.31     97.28 o 
  -2   0   2       56.96       93.29     36.75 o 
   2   0   2    11738.21    11787.95    206.12 o 
   4   0   2       19.27        1.94     21.03 o 
   6   0   2     3820.27     3735.87     97.95 o 
   8   0   2      235.28      246.00     40.64 o 
  -9   1   2      365.63      524.44     40.32 o 
  -8   1   2       22.30       24.80     27.93 o 
  -7   1   2      274.45      330.20     41.79 o 
  -6   1   2      848.97      870.71     33.95 o 
  -5   1   2      607.12      639.76     35.24 o 
  -4   1   2      983.67      966.75     35.75 o 
  -3   1   2     4264.42     4411.87     98.24 o 
  -2   1   2     3259.03     3255.23     85.59 o 
  -1   1   2        8.06        6.88     19.73 o 
   0   1   2     8067.35     8020.94     95.35 o 
   1   1   2     1246.84     1297.05     25.24 o 
   2   1   2        1.41       10.94     15.99 o 
   3   1   2      297.40      275.02     20.96 o 
   4   1   2       43.62       16.72     14.54 o 
   5   1   2      741.47      697.51     35.70 o 
   6   1   2      150.17      180.78     29.77 o 
   7   1   2      811.92      870.10     38.96 o 
   8   1   2       73.71       67.97     26.32 o 
   9   1   2       70.58       76.63     32.54 o 
  -9   2   2       86.92      101.34     30.47 o 
  -8   2   2      244.70      185.07     28.14 o 
  -7   2   2        5.16       -1.70     22.25 o 
  -6   2   2      102.48       89.92     24.26 o 
  -5   2   2      117.91       82.68     24.46 o 
  -4   2   2     2256.38     2322.62     52.48 o 
  -3   2   2     4061.22     4131.73     81.88 o 
  -2   2   2     1504.53     1578.27     38.75 o 
  -1   2   2      108.05      115.34     15.46 o 
   0   2   2     4265.04     3949.86     52.89 o 
   1   2   2     3512.76     3378.10     49.08 o 
   2   2   2     4969.39     4989.68     75.89 o 
   3   2   2      554.52      504.24     26.46 o 
   4   2   2       26.46        6.04     14.33 o 
   5   2   2     2657.41     2538.14     48.50 o 
   6   2   2       17.40       13.56     17.44 o 
   7   2   2      653.52      592.18     40.30 o 
   8   2   2       48.07       33.33     28.13 o 
   9   2   2      273.76      320.40     34.62 o 
  -9   3   2      254.23      161.14     37.32 o 
  -8   3   2        6.71        6.14     27.29 o 
  -7   3   2       50.23       50.29     22.21 o 
  -6   3   2       96.37       97.63     23.03 o 
  -5   3   2     5905.05     5623.08    106.73 o 
  -4   3   2      436.65      397.20     28.46 o 
  -3   3   2     3849.52     3955.16     75.31 o 
  -2   3   2      537.36      494.43     27.43 o 
  -1   3   2     1209.01     1095.89     55.94 o 
   0   3   2       36.81       27.25     19.70 o 
   1   3   2     2808.74     2704.70     68.59 o 
   2   3   2     3791.79     3837.94     65.92 o 
   3   3   2      705.01      589.34     23.83 o 
   4   3   2        9.30       14.50     14.13 o 
   5   3   2       37.45        1.48     16.64 o 
   6   3   2      107.30      124.59     21.40 o 
   7   3   2      321.57      319.40     36.46 o 
   8   3   2      587.31      599.47     39.52 o 
   9   3   2        1.53      -11.22     26.26 o 
  -9   4   2       31.81        5.30     27.96 o 
  -8   4   2      782.45      717.26     41.11 o 
  -7   4   2        7.14        3.99     21.97 o 
  -6   4   2       40.52       39.17     21.81 o 
  -5   4   2      174.93      139.60     25.05 o 
  -4   4   2     2562.81     2444.80     61.50 o 
  -3   4   2      205.89      216.80     25.26 o 
  -2   4   2     7825.32     7845.73    116.24 o 
  -1   4   2      300.03      419.74     67.80 o 
   0   4   2      909.58      990.12     37.50 o 
   1   4   2       63.33       92.74     15.99 o 
   2   4   2     3666.20     3747.63     82.70 o 
   3   4   2       76.81       56.81     14.17 o 
   4   4   2       64.64       83.76     15.05 o 
   5   4   2     1135.97     1171.29     39.00 o 
   6   4   2     1952.31     1815.64     53.64 o 
   7   4   2       11.94       38.43     26.09 o 
   8   4   2        5.65        3.92     21.09 o 
   9   4   2        0.43       -8.25     29.31 o 
  -9   5   2      132.74      104.37     31.52 o 
  -8   5   2      185.48      204.33     34.74 o 
  -7   5   2       99.05       83.29     29.33 o 
  -6   5   2     1237.93     1341.41     62.47 o 
  -5   5   2     1595.03     1586.73     54.89 o 
  -4   5   2     1220.72     1180.15     39.20 o 
  -3   5   2     2209.11     2393.15     45.29 o 
  -2   5   2     6428.06     6355.24    109.27 o 
  -1   5   2     1646.31     1697.62     46.95 o 
   0   5   2      201.84      260.73     29.51 o 
   1   5   2     4162.33     4124.97     78.29 o 
   2   5   2     2969.03     2914.05     60.01 o 
   3   5   2      404.76      461.51     24.19 o 
   4   5   2     7001.44     6976.05    105.10 o 
   5   5   2     4155.79     4313.00     66.91 o 
   6   5   2        1.11        1.40     15.63 o 
   7   5   2      567.95      626.94     41.10 o 
   8   5   2      377.45      422.61     45.98 o 
   9   5   2       89.21       27.69     30.75 o 
  -9   6   2       82.50       99.67     34.41 o 
  -8   6   2       65.26       22.11     34.27 o 
  -7   6   2      501.45      585.23     64.35 o 
  -6   6   2      302.15      272.51     41.59 o 
  -5   6   2       42.33       39.21     25.75 o 
  -4   6   2        0.73      -10.64     13.10 o 
  -3   6   2    16688.34    16806.70    280.18 o 
  -2   6   2     2052.83     2099.67     46.85 o 
  -1   6   2     4231.36     4322.40    136.85 o 
   0   6   2       32.77       37.16     41.36 o 
   1   6   2       44.27       48.33     20.91 o 
   2   6   2      694.36      731.33     27.72 o 
   3   6   2     1934.16     1945.71     47.37 o 
   4   6   2     1594.69     1662.98     42.38 o 
   5   6   2      571.93      556.93     30.99 o 
   6   6   2        8.44       19.53     19.73 o 
   7   6   2     1085.64     1102.00     50.29 o 
   8   6   2       33.95       17.12     23.22 o 
   9   6   2        2.48       33.87     27.91 o 
  -9   7   2       83.48       89.18     38.19 o 
  -8   7   2       30.47       44.64     31.83 o 
  -7   7   2      600.08      640.34     45.92 o 
  -6   7   2       22.47       65.13     26.68 o 
  -5   7   2     2176.81     2235.33     86.92 o 
  -4   7   2      614.40      553.94     28.60 o 
  -3   7   2     2907.92     2962.17     55.47 o 
  -2   7   2      122.42      172.95     22.18 o 
  -1   7   2    10809.03    11019.08    256.58 o 
   0   7   2       16.98        7.52     31.24 o 
   1   7   2      431.19      461.14     31.63 o 
   2   7   2      344.86      317.40     21.87 o 
   3   7   2        9.64       31.80     11.25 o 
   4   7   2     3296.95     3139.70     63.84 o 
   5   7   2      713.13      665.24     50.91 o 
   6   7   2       57.87       17.21     20.89 o 
   7   7   2      958.61      920.44     42.56 o 
   8   7   2      146.65      181.03     31.10 o 
   9   7   2       22.13       35.17     32.30 o 
  -9   8   2        0.03       25.28     28.77 o 
  -8   8   2      191.22      158.87     44.73 o 
  -7   8   2        0.23       11.14     25.34 o 
  -6   8   2       36.52       58.82     24.79 o 
  -5   8   2       41.53       -1.27     16.66 o 
  -4   8   2     1642.92     1578.98     53.90 o 
  -3   8   2      694.26      709.64     30.25 o 
  -2   8   2     8246.94     7989.70    150.21 o 
  -1   8   2     3029.37     3192.10    120.29 o 
   0   8   2     5822.13     5515.31    162.70 o 
   1   8   2      618.55      628.56     49.37 o 
   2   8   2      158.93      138.46     35.04 o 
   3   8   2       56.67       36.29     16.13 o 
   4   8   2      507.66      512.25     36.02 o 
   5   8   2       51.61       75.02     20.29 o 
   6   8   2     3084.20     3066.26     82.72 o 
   7   8   2       27.10       15.35     28.95 o 
   8   8   2        8.21      -17.75     33.23 o 
  -9   9   2        2.46        9.86     31.00 o 
  -8   9   2       44.06        2.14     31.70 o 
  -7   9   2      106.11       56.59     29.81 o 
  -6   9   2     1212.95     1236.73     53.05 o 
  -5   9   2      246.38      296.71     27.96 o 
  -4   9   2      489.23      392.12     30.44 o 
  -3   9   2      603.41      619.04     41.06 o 
  -2   9   2     4378.04     4382.94     97.17 o 
  -1   9   2      394.74      307.47     41.30 o 
   0   9   2     1983.12     1894.63     62.15 o 
   1   9   2       16.22       16.36     26.99 o 
   2   9   2      573.01      621.46     42.45 o 
   3   9   2       11.15       10.44     11.68 o 
   4   9   2     1056.17      977.87     31.56 o 
   5   9   2       99.64      160.37     23.65 o 
   6   9   2      520.74      491.92     30.27 o 
   7   9   2      289.51      342.49     30.86 o 
   8   9   2      233.62      217.95     52.90 o 
  -8  10   2        0.78       16.41     34.15 o 
  -7  10   2      835.61      856.46     69.37 o 
  -6  10   2      179.27      137.89     28.43 o 
  -5  10   2       82.92      125.72     26.24 o 
  -4  10   2       21.71       29.63     18.85 o 
  -3  10   2     2454.85     2359.44     73.39 o 
  -2  10   2     2083.67     2070.18     58.31 o 
  -1  10   2      441.68      495.83     42.35 o 
   0  10   2     4429.82     4873.62    125.38 o 
   1  10   2     2893.62     2536.31     85.72 o 
   2  10   2      903.15      924.56     49.22 o 
   3  10   2     1191.71     1217.64     51.74 o 
   4  10   2        4.42       -8.99     18.44 o 
   5  10   2     2234.84     2252.37     75.75 o 
   6  10   2      180.69      115.94     24.77 o 
   7  10   2       85.35       83.66     24.21 o 
   8  10   2       38.52       23.85     22.98 o 
  -8  11   2        9.57       19.21     32.06 o 
  -7  11   2      100.21      114.73     32.40 o 
  -6  11   2        4.63       22.89     21.08 o 
  -5  11   2      470.36      481.87     44.21 o 
  -4  11   2       12.21        7.30     16.07 o 
  -3  11   2      251.22      266.14     35.49 o 
  -2  11   2        2.66      -11.48     17.79 o 
  -1  11   2    16069.04    16296.06    327.72 o 
   0  11   2        1.45       21.27     32.93 o 
   1  11   2      475.48      534.27     44.36 o 
   2  11   2        3.49       -2.94     18.90 o 
   3  11   2     1894.53     1835.63     46.50 o 
   4  11   2      305.04      404.75     25.78 o 
   5  11   2       77.83       82.44     20.61 o 
   6  11   2      258.47      246.47     26.79 o 
   7  11   2      799.06      857.38     34.80 o 
   8  11   2      108.47      100.91     24.30 o 
  -8  12   2      386.06      401.68     44.91 o 
  -7  12   2        0.52       23.72     25.03 o 
  -6  12   2       11.86      -10.06     19.97 o 
  -5  12   2        5.20       27.14     25.52 o 
  -4  12   2      300.74      311.66     44.52 o 
  -3  12   2     1023.12     1029.05     43.85 o 
  -2  12   2     5240.10     5187.84    109.10 o 
  -1  12   2      817.50      813.51     79.01 o 
   0  12   2      440.26      315.11     39.88 o 
   1  12   2      830.06      912.16     55.06 o 
   2  12   2     1927.80     1851.12     64.69 o 
   3  12   2       21.04       39.25     16.91 o 
   4  12   2        8.13       -0.40     14.56 o 
   5  12   2       42.48       30.23     18.05 o 
   6  12   2       46.98       65.39     21.56 o 
   7  12   2        3.15       -1.40     24.19 o 
   8  12   2      311.93      220.37     41.73 o 
  -8  13   2       14.75       44.73     35.39 o 
  -7  13   2       57.56       93.11     32.99 o 
  -6  13   2      972.31     1053.39     76.04 o 
  -5  13   2      179.06      182.02     28.30 o 
  -4  13   2      127.31      188.67     24.01 o 
  -3  13   2        2.74       19.62     31.31 o 
  -2  13   2     1777.82     1904.12     58.44 o 
  -1  13   2     1225.10     1208.10     92.45 o 
   0  13   2     1280.18     1142.98     60.71 o 
   1  13   2      597.37      567.95     52.43 o 
   2  13   2      341.48      309.81     34.07 o 
   3  13   2      111.76      126.30     49.91 o 
   4  13   2     1718.24     1801.42     71.14 o 
   5  13   2       33.88       34.57     23.81 o 
   6  13   2      520.51      507.76     48.06 o 
   7  13   2        7.79       -1.94     18.37 o 
   8  13   2       84.18       47.17     27.10 o 
  -8  14   2      133.42      102.70     31.50 o 
  -7  14   2      399.83      430.52     64.32 o 
  -6  14   2       12.56      -11.36     31.22 o 
  -5  14   2     1385.43     1411.90     49.28 o 
  -4  14   2      300.75      298.62     32.80 o 
  -3  14   2     3108.36     3307.78     88.85 o 
  -2  14   2     2430.59     2345.84     68.52 o 
  -1  14   2      255.88      308.52     73.52 o 
   0  14   2        6.52       14.83     43.27 o 
   1  14   2     1194.85     1255.04     96.25 o 
   2  14   2      452.34      433.23     43.52 o 
   3  14   2      851.28      946.15     89.03 o 
   4  14   2     1117.37     1154.04     58.28 o 
   5  14   2      829.61      811.65     32.89 o 
   6  14   2       79.95       79.66     29.66 o 
   7  14   2        6.19       17.89     25.77 o 
  -7  15   2      246.91      176.54     42.30 o 
  -6  15   2       56.20       87.69     24.51 o 
  -5  15   2      393.54      374.61     38.90 o 
  -4  15   2      307.43      310.63     28.99 o 
  -3  15   2        7.57       -5.10     24.78 o 
  -2  15   2      250.33      247.99     32.29 o 
  -1  15   2     4907.60     5109.13    175.68 o 
   0  15   2       74.31       49.73     40.33 o 
   1  15   2      136.23      185.60     52.34 o 
   2  15   2      356.38      322.45     36.67 o 
   3  15   2     2259.05     2370.95    141.39 o 
   4  15   2       21.66       41.66     18.70 o 
   5  15   2      476.04      557.26     52.80 o 
   6  15   2        0.26        7.43     19.27 o 
   7  15   2       76.63       71.06     44.72 o 
  -7  16   2       97.66      104.09     29.76 o 
  -6  16   2      148.41      120.32     26.26 o 
  -5  16   2      124.32      117.03     25.76 o 
  -4  16   2     1791.32     1779.72     83.26 o 
  -3  16   2      993.38      981.49     65.26 o 
  -2  16   2      810.62      878.52     57.34 o 
  -1  16   2      205.10      233.78     73.16 o 
   0  16   2      805.54      854.15     69.51 o 
   1  16   2      267.14      234.12     43.79 o 
   2  16   2      486.10      526.35     49.96 o 
   3  16   2       22.79       -7.04     27.38 o 
   4  16   2        3.37       12.53     24.02 o 
   5  16   2        0.62       10.50     18.68 o 
   6  16   2     1238.56     1279.67    112.92 o 
   7  16   2      100.62      123.95     23.25 o 
  -7  17   2        2.67       15.35     26.78 o 
  -6  17   2      278.78      423.08     57.16 o 
  -5  17   2        3.53        8.95     24.25 o 
  -4  17   2      687.60      661.19     44.69 o 
  -3  17   2      512.75      458.71     62.74 o 
  -2  17   2     2821.72     2897.56    101.57 o 
  -1  17   2      125.70      106.39     52.26 o 
   0  17   2      667.23      766.30     78.00 o 
   1  17   2       16.62       21.72     35.39 o 
   2  17   2      669.87      691.96     48.83 o 
   3  17   2        5.01        3.12     34.04 o 
   4  17   2      532.75      521.75     27.42 o 
   5  17   2       48.23       56.59     29.76 o 
   6  17   2        0.05      -25.25     25.36 o 
   7  17   2       17.56       34.81     60.76 o 
  -6  18   2       85.43       79.38     36.49 o 
  -5  18   2      139.73      160.52     32.94 o 
  -4  18   2      374.50      397.66     51.55 o 
  -3  18   2     1233.11     1281.68     58.53 o 
  -2  18   2        5.88       22.15     35.40 o 
  -1  18   2        7.26       10.60     50.76 o 
   0  18   2        5.57      -31.27     46.76 o 
   1  18   2      770.06      842.31     91.90 o 
   2  18   2       13.12       44.34     30.74 o 
   3  18   2       12.20       14.24     29.98 o 
   4  18   2       18.23       -6.43     19.79 o 
   5  18   2     1183.95     1150.09     43.32 o 
   6  18   2      175.95      213.36     38.13 o 
  -6  19   2       43.91       50.75     32.64 o 
  -5  19   2      938.95      985.20     54.40 o 
  -4  19   2        3.10       23.45     40.62 o 
  -3  19   2      300.93      310.27     42.00 o 
  -2  19   2      101.47      100.16     39.75 o 
  -1  19   2      650.09      772.85     82.05 o 
   0  19   2       27.17        9.22     49.69 o 
   1  19   2      226.19      236.83     69.89 o 
   2  19   2        5.00       18.49     35.03 o 
   3  19   2      214.45      301.57     47.55 o 
   4  19   2      626.12      627.32     46.69 o 
   5  19   2        0.74        3.70     22.12 o 
   6  19   2        0.28       -6.91     23.16 o 
  -6  20   2        0.37       18.94     25.12 o 
  -5  20   2        3.59        8.42     26.40 o 
  -4  20   2      697.70      798.35     60.43 o 
  -3  20   2      146.32      110.83     34.38 o 
  -2  20   2      875.96      881.85     50.78 o 
  -1  20   2       28.18       62.04     39.91 o 
   0  20   2      517.49      576.49     62.74 o 
   1  20   2      469.74      468.08     56.21 o 
   2  20   2      773.50      803.28     49.65 o 
   3  20   2        2.62       18.39     47.90 o 
   4  20   2      325.99      323.21     42.23 o 
   5  20   2       38.37       33.34     22.23 o 
  -5  21   2        0.87       16.40     22.57 o 
  -4  21   2      400.29      375.63     56.06 o 
  -3  21   2      106.83       81.34     35.54 o 
  -2  21   2      765.19      743.55     47.21 o 
  -1  21   2       23.25      -33.86     45.03 o 
   0  21   2      873.88      916.22     68.00 o 
   1  21   2        8.42      -29.16     35.24 o 
   2  21   2        7.85       11.39     29.55 o 
   3  21   2       48.14       16.73     44.20 o 
   4  21   2      148.99      192.54     39.17 o 
   5  21   2       10.71       -5.90     26.17 o 
  -5  22   2       19.61       53.20     30.72 o 
  -4  22   2      235.30      251.71     39.74 o 
  -3  22   2      733.80      673.95     72.14 o 
  -2  22   2       19.09       28.47     29.18 o 
  -1  22   2       44.88       45.98     40.17 o 
   0  22   2      204.19      183.79     50.15 o 
   1  22   2      309.38      305.20     70.35 o 
   2  22   2      171.69      154.62     48.46 o 
   3  22   2       71.23       79.20     42.97 o 
   4  22   2       26.17       19.10     23.70 o 
  -4  23   2        2.87      -76.92     51.28 o 
  -3  23   2      148.33       92.08     35.07 o 
  -2  23   2       11.32       27.65     31.71 o 
  -1  23   2      660.52      712.33     72.86 o 
   0  23   2       37.46       44.03     46.02 o 
   1  23   2       24.42       58.22     53.17 o 
   2  23   2        7.30       40.48     28.82 o 
   3  23   2      541.55      589.15     86.20 o 
   4  23   2        4.09       11.85     24.67 o 
  -3  24   2       49.25      101.02     33.46 o 
  -2  24   2        0.86       -9.70     27.67 o 
  -1  24   2       14.69       84.28     51.09 o 
   0  24   2       45.66       64.49     52.89 o 
   1  24   2      227.95      138.06     42.53 o 
   2  24   2      107.08      142.94     34.12 o 
   3  24   2        2.05       12.71     40.54 o 
  -2  25   2      121.39      178.55     67.83 o 
  -1  25   2        1.68       43.78     47.52 o 
   0  25   2      208.69      211.87     64.87 o 
   1  25   2        0.29      -32.59     30.71 o 
   2  25   2       38.65       61.54     42.73 o 
  -9   0   3        5.70      -26.62     43.69 o 
  -7   0   3      888.77      911.11     51.63 o 
  -5   0   3        9.26       32.18     41.69 o 
  -3   0   3    14468.49    14844.93    385.63 o 
  -1   0   3      284.91      354.09     39.35 o 
   1   0   3   132593.38   131330.09   4110.44 o 
   3   0   3     1033.94     1004.12     36.91 o 
   5   0   3      500.82      536.11     64.34 o 
   7   0   3      462.13      569.20     44.61 o 
   9   0   3       14.64      -10.19     45.77 o 
  -9   1   3      274.74      330.50     40.81 o 
  -8   1   3       46.28       42.81     24.90 o 
  -7   1   3      713.45      713.12     43.18 o 
  -6   1   3      176.07      197.52     26.44 o 
  -5   1   3      819.68      774.90     36.99 o 
  -4   1   3     2955.93     2930.17     73.47 o 
  -3   1   3      796.10      780.15     43.17 o 
  -2   1   3      250.83      246.39     33.59 o 
  -1   1   3       78.86       75.44     25.43 o 
   0   1   3      440.45      413.14     17.25 o 
   1   1   3    36280.32    37720.97    557.31 o 
   2   1   3      390.50      440.04     25.72 o 
   3   1   3     2362.29     2542.35     50.10 o 
   4   1   3     1147.02     1089.66     32.83 o 
   5   1   3     1345.00     1334.27     41.16 o 
   6   1   3       15.08       21.81     20.49 o 
   7   1   3       64.80       55.01     28.56 o 
   8   1   3       29.90       41.91     26.25 o 
   9   1   3       51.63       28.82     24.94 o 
  -9   2   3      190.66      137.59     37.93 o 
  -8   2   3      259.12      296.96     32.83 o 
  -7   2   3       11.73      -10.25     19.09 o 
  -6   2   3      906.80      888.46     42.10 o 
  -5   2   3      702.79      720.53     31.63 o 
  -4   2   3      172.07      132.10     19.60 o 
  -3   2   3      617.74      618.76     39.42 o 
  -2   2   3     6455.02     6506.65    143.72 o 
  -1   2   3    19162.05    19875.47    492.72 o 
   0   2   3     2410.06     2340.32     32.30 o 
   1   2   3    10686.45    10704.45    139.10 o 
   2   2   3      500.91      511.25     20.03 o 
   3   2   3     3925.83     3865.74     59.95 o 
   4   2   3        0.38       16.20     14.45 o 
   5   2   3      218.10      229.29     25.11 o 
   6   2   3     2363.70     2349.17     57.97 o 
   7   2   3      252.75      297.13     33.44 o 
   8   2   3       11.73       19.84     27.24 o 
   9   2   3       49.95       20.16     26.45 o 
  -9   3   3      311.86      278.76     36.44 o 
  -8   3   3      107.35       83.84     28.58 o 
  -7   3   3      120.45       88.20     28.82 o 
  -6   3   3     1258.53     1230.97     55.40 o 
  -5   3   3     1569.29     1557.82     41.21 o 
  -4   3   3     2914.61     3008.32     66.77 o 
  -3   3   3     3240.78     3465.29     87.42 o 
  -2   3   3      981.87      980.65     36.14 o 
  -1   3   3     3752.63     3844.78    105.68 o 
   0   3   3     5495.02     5447.48     80.49 o 
   1   3   3      125.10      153.50     12.04 o 
   2   3   3      251.10      260.12     21.29 o 
   3   3   3     4038.00     4107.74     59.23 o 
   4   3   3     2495.78     2525.29     42.23 o 
   5   3   3     1384.75     1407.54     40.09 o 
   6   3   3       47.26       66.04     24.50 o 
   7   3   3      332.56      333.27     30.65 o 
   8   3   3      168.09      294.86     46.74 o 
   9   3   3      133.03       78.91     40.00 o 
  -9   4   3      147.06      142.31     39.03 o 
  -8   4   3      569.59      502.82     42.60 o 
  -7   4   3     1836.88     1915.46     68.83 o 
  -6   4   3       20.81       20.59     21.26 o 
  -5   4   3      343.50      352.14     27.95 o 
  -4   4   3      479.25      586.65     25.04 o 
  -3   4   3     8015.01     7966.27    149.03 o 
  -2   4   3       12.88        5.45     12.37 o 
  -1   4   3     1507.51     1314.95     52.16 o 
   0   4   3     7532.68     7637.20    127.09 o 
   1   4   3     1364.15     1423.47     79.32 o 
   2   4   3     2214.43     2122.61     42.74 o 
   3   4   3     1493.60     1303.71     25.32 o 
   4   4   3      112.00      109.62     16.58 o 
   5   4   3     2081.61     2094.14     53.79 o 
   6   4   3      209.16      232.86     27.08 o 
   7   4   3      662.27      733.28     37.23 o 
   8   4   3       63.32       39.81     28.38 o 
   9   4   3        5.93      -15.19     35.28 o 
  -9   5   3      210.11      212.39     33.40 o 
  -8   5   3        1.45      -31.18     25.86 o 
  -7   5   3        0.91       -2.74     27.09 o 
  -6   5   3       67.97       81.42     23.69 o 
  -5   5   3     3187.47     3152.13     73.50 o 
  -4   5   3      606.98      550.58     32.91 o 
  -3   5   3     1852.69     1944.47     50.24 o 
  -2   5   3     8607.38     8882.73    138.94 o 
  -1   5   3      567.06      691.67     53.31 o 
   0   5   3      978.54      910.87     39.50 o 
   1   5   3     1452.29     1369.61     24.51 o 
   2   5   3     1835.03     1827.74     67.74 o 
   3   5   3      175.12      154.99     15.19 o 
   4   5   3     3627.70     3628.28     55.26 o 
   5   5   3     1298.96     1244.17     35.26 o 
   6   5   3       91.31       97.16     23.38 o 
   7   5   3       28.64       47.88     20.29 o 
   8   5   3        5.30       -5.65     23.70 o 
   9   5   3       27.58       82.93     32.45 o 
  -9   6   3        1.27       23.94     28.28 o 
  -8   6   3      540.04      662.06    119.99 o 
  -7   6   3      333.18      375.19     60.78 o 
  -6   6   3      471.24      527.40     58.76 o 
  -5   6   3       30.54      101.23     41.21 o 
  -4   6   3     2526.29     2619.82     60.27 o 
  -3   6   3        0.29       -4.71     13.27 o 
  -2   6   3     4335.00     4456.55     86.87 o 
  -1   6   3     1949.15     2120.22     74.49 o 
   0   6   3     4613.97     4801.16    113.42 o 
   1   6   3      672.61      583.88     28.26 o 
   2   6   3     3843.14     3750.48     89.33 o 
   3   6   3       63.52       47.57     25.07 o 
   4   6   3       85.38       93.41     22.28 o 
   5   6   3       18.50        4.58     17.14 o 
   6   6   3     2444.07     2364.00     85.11 o 
   7   6   3      103.12       46.07     21.29 o 
   8   6   3       89.15       65.08     29.11 o 
   9   6   3        0.10       23.94     25.61 o 
  -9   7   3      214.17      166.08     43.49 o 
  -8   7   3       11.46       84.66     31.83 o 
  -7   7   3      332.17      375.34     38.51 o 
  -6   7   3     1561.63     1472.87     68.24 o 
  -5   7   3     1269.41     1314.97     53.36 o 
  -4   7   3     1026.67      982.21     56.19 o 
  -3   7   3      336.70      312.64     28.66 o 
  -2   7   3       16.27       23.54     18.11 o 
  -1   7   3      445.02      394.27     46.60 o 
   0   7   3      645.07      780.19     54.70 o 
   1   7   3      563.94      538.28     27.42 o 
   2   7   3      352.36      315.35     44.45 o 
   3   7   3     2713.59     2743.41     73.85 o 
   4   7   3     3917.39     3940.73     73.14 o 
   5   7   3      666.42      764.71     35.16 o 
   6   7   3       71.89       73.18     25.87 o 
   7   7   3      184.75      235.21     34.33 o 
   8   7   3      160.68      140.68     48.17 o 
  -9   8   3       70.90       94.68     39.11 o 
  -8   8   3      222.23      300.36     57.07 o 
  -7   8   3      429.36      516.44     58.70 o 
  -6   8   3      644.42      608.49     40.75 o 
  -5   8   3      944.29      947.36     75.21 o 
  -4   8   3       70.11       99.75     17.89 o 
  -3   8   3     2790.55     2721.81     58.94 o 
  -2   8   3     3928.84     4086.24     77.87 o 
  -1   8   3     2680.13     2804.11     83.96 o 
   0   8   3      234.32      264.60     35.82 o 
   1   8   3       40.40       33.98     16.35 o 
   2   8   3      363.41      474.58     39.03 o 
   3   8   3     1539.05     1552.93     43.04 o 
   4   8   3      637.71      653.42     24.76 o 
   5   8   3     1171.19     1133.99     44.17 o 
   6   8   3       71.56       63.25     25.38 o 
   7   8   3      322.48      276.66     34.34 o 
   8   8   3        2.23        7.87     22.89 o 
  -9   9   3       13.72       20.56     41.85 o 
  -8   9   3      194.05      246.13     54.30 o 
  -7   9   3        0.06       20.99     31.42 o 
  -6   9   3      133.12      149.65     30.74 o 
  -5   9   3     1402.02     1239.56     56.52 o 
  -4   9   3     2798.30     2762.02     53.30 o 
  -3   9   3        6.75        8.67     14.03 o 
  -2   9   3      519.69      452.46     29.80 o 
  -1   9   3     3023.82     3012.54    102.22 o 
   0   9   3     3596.03     3774.49     82.46 o 
   1   9   3     1761.40     1737.72     44.33 o 
   2   9   3     2390.46     2343.86     60.76 o 
   3   9   3      974.12      937.52     56.44 o 
   4   9   3     1969.80     2043.78     62.46 o 
   5   9   3      629.78      631.36     50.19 o 
   6   9   3      113.05      128.19     23.47 o 
   7   9   3       17.27        8.44     19.07 o 
   8   9   3       71.39       55.77     25.95 o 
  -8  10   3       77.31      133.45     34.87 o 
  -7  10   3       31.35       31.84     32.87 o 
  -6  10   3       90.22      117.67     50.54 o 
  -5  10   3        0.05       19.22     16.86 o 
  -4  10   3        7.99        3.56     14.55 o 
  -3  10   3       20.13       51.14     17.04 o 
  -2  10   3     6322.18     6414.54    121.35 o 
  -1  10   3      215.22      262.29     45.86 o 
   0  10   3       16.05       54.57     39.58 o 
   1  10   3      905.66      958.29     55.22 o 
   2  10   3     2858.57     2814.38     76.49 o 
   3  10   3      748.51      782.61     24.29 o 
   4  10   3       88.55       85.30     17.59 o 
   5  10   3        2.73       -4.28     17.65 o 
   6  10   3      336.19      350.12     28.06 o 
   7  10   3       29.24       10.80     25.46 o 
   8  10   3        1.20        4.73     23.01 o 
  -8  11   3       91.10      120.00     35.35 o 
  -7  11   3        0.14       29.29     31.20 o 
  -6  11   3       46.87       76.56     24.65 o 
  -5  11   3       38.71       38.05     18.77 o 
  -4  11   3     1942.57     1935.10     49.69 o 
  -3  11   3      670.21      625.51     64.41 o 
  -2  11   3      638.82      627.72     29.29 o 
  -1  11   3      827.36      777.58     56.18 o 
   0  11   3     1834.56     1765.21     58.02 o 
   1  11   3      165.21      173.03     38.94 o 
   2  11   3       54.37       46.81     22.85 o 
   3  11   3       51.21       37.40     15.69 o 
   4  11   3     1114.43     1101.49     34.78 o 
   5  11   3      302.95      329.41     18.34 o 
   6  11   3        0.30       13.81     17.49 o 
   7  11   3       10.14       20.85     22.44 o 
   8  11   3        3.11       -8.77     20.77 o 
  -8  12   3       67.39       43.90     28.99 o 
  -7  12   3      222.00      240.31     32.50 o 
  -6  12   3      618.50      633.34     71.68 o 
  -5  12   3      203.20      226.91     38.84 o 
  -4  12   3       85.27       97.42     30.84 o 
  -3  12   3     1706.46     1670.16     58.21 o 
  -2  12   3     4604.14     4553.16    108.65 o 
  -1  12   3       34.78       17.48     32.07 o 
   0  12   3       18.95       37.28     27.79 o 
   1  12   3      476.46      422.96     50.52 o 
   2  12   3      575.29      576.80     30.32 o 
   3  12   3      471.46      485.55     28.94 o 
   4  12   3       38.12       57.39     19.29 o 
   5  12   3      429.24      409.99     31.53 o 
   6  12   3      177.23      193.64     18.75 o 
   7  12   3       14.75       16.25     15.23 o 
   8  12   3       57.83       31.50     23.40 o 
  -8  13   3       56.70       32.08     40.34 o 
  -7  13   3        1.17       22.08     24.89 o 
  -6  13   3      108.00       95.89     24.60 o 
  -5  13   3      130.94      169.10     33.05 o 
  -4  13   3        3.40      -10.86     19.18 o 
  -3  13   3      843.51      873.92     44.41 o 
  -2  13   3        0.70       32.17     25.03 o 
  -1  13   3     3563.90     3576.53    119.47 o 
   0  13   3      551.57      601.70     73.03 o 
   1  13   3       59.21       54.80     34.04 o 
   2  13   3       23.09       31.38     24.11 o 
   3  13   3      741.64      736.82     36.58 o 
   4  13   3      575.50      596.16     48.26 o 
   5  13   3      539.58      513.83     26.02 o 
   6  13   3       33.56       25.10     21.43 o 
   7  13   3       73.90       51.47     32.67 o 
  -8  14   3       70.12       47.23     30.52 o 
  -7  14   3      280.27      303.13     62.75 o 
  -6  14   3      609.40      650.92     50.61 o 
  -5  14   3      932.80      933.94     45.48 o 
  -4  14   3       69.60       60.71     27.41 o 
  -3  14   3     1212.68     1208.55     63.66 o 
  -2  14   3     4889.82     4877.57    104.02 o 
  -1  14   3      779.63      768.50     74.23 o 
   0  14   3       37.64       38.78     40.58 o 
   1  14   3       39.16       81.07     38.29 o 
   2  14   3      192.52      147.79     34.75 o 
   3  14   3       75.14       91.94     35.26 o 
   4  14   3      323.76      345.37     30.08 o 
   5  14   3      102.45      102.63     30.53 o 
   6  14   3       50.49       57.32     22.45 o 
   7  14   3       38.23       37.38     26.68 o 
  -7  15   3       30.37       84.64     45.40 o 
  -6  15   3      736.77      813.29     41.96 o 
  -5  15   3      159.37      172.63     28.29 o 
  -4  15   3      914.20      904.45     45.21 o 
  -3  15   3        6.26       20.04     21.52 o 
  -2  15   3      241.90      248.11     28.46 o 
  -1  15   3     1379.59     1362.72     86.47 o 
   0  15   3     1595.41     1564.64     98.42 o 
   1  15   3      485.20      596.33     71.46 o 
   2  15   3       99.31       83.89     27.68 o 
   3  15   3       72.09       87.81     35.38 o 
   4  15   3     2025.03     2131.99    106.02 o 
   5  15   3       17.50       40.97     21.47 o 
   6  15   3       38.92       34.70     18.76 o 
   7  15   3        0.92       21.79     55.78 o 
  -7  16   3      144.03      289.82     55.10 o 
  -6  16   3      104.28       85.38     37.31 o 
  -5  16   3        4.47      114.29     30.55 o 
  -4  16   3       80.76       71.28     34.29 o 
  -3  16   3      218.59      246.13     31.46 o 
  -2  16   3     2031.24     1973.16     62.09 o 
  -1  16   3       82.30      144.43     53.81 o 
   0  16   3      519.51      478.52     64.65 o 
   1  16   3      319.60      326.49     64.21 o 
   2  16   3      376.93      429.10     40.26 o 
   3  16   3      261.47      329.94     45.26 o 
   4  16   3       39.12       63.04     16.05 o 
   5  16   3      354.77      329.25     29.26 o 
   6  16   3       51.06       24.68     26.57 o 
   7  16   3      388.02      534.29     91.68 o 
  -7  17   3        0.45      -30.11     44.77 o 
  -6  17   3        4.43       43.16     29.22 o 
  -5  17   3     1228.01     1308.64     56.00 o 
  -4  17   3      296.07      262.20     40.99 o 
  -3  17   3     1639.08     1634.92     60.59 o 
  -2  17   3      611.94      649.75     39.14 o 
  -1  17   3       90.99      123.25     58.47 o 
   0  17   3      167.84      188.53     52.49 o 
   1  17   3       79.40       68.23     40.98 o 
   2  17   3        0.09       44.13     34.47 o 
   3  17   3      540.76      607.60     52.65 o 
   4  17   3       22.74       12.63     18.09 o 
   5  17   3      349.26      366.67     58.16 o 
   6  17   3       35.62       24.17     23.25 o 
  -6  18   3      177.63      225.89     34.51 o 
  -5  18   3       90.08       27.06     29.92 o 
  -4  18   3      121.35      138.41     37.19 o 
  -3  18   3     1426.08     1472.99     71.99 o 
  -2  18   3       60.12       40.68     24.85 o 
  -1  18   3      154.89      155.20     54.45 o 
   0  18   3       54.59      114.89     45.32 o 
   1  18   3       22.97       42.38     32.80 o 
   2  18   3      575.92      571.45     49.72 o 
   3  18   3      115.67       81.93     38.31 o 
   4  18   3      242.75      147.46     21.66 o 
   5  18   3        3.44       -0.12     19.34 o 
   6  18   3      773.58      839.45    149.08 o 
  -6  19   3      186.75      162.40     39.74 o 
  -5  19   3      185.86      236.84     30.38 o 
  -4  19   3     1236.52     1289.61     75.42 o 
  -3  19   3      739.58      677.17     54.20 o 
  -2  19   3       18.68        8.94     23.57 o 
  -1  19   3      329.14      358.41     49.10 o 
   0  19   3      854.63      946.74     64.49 o 
   1  19   3       16.58      -19.89     35.25 o 
   2  19   3        6.13        6.49     24.58 o 
   3  19   3      122.09      117.14     29.57 o 
   4  19   3      649.82      712.32     55.56 o 
   5  19   3       35.87       10.05     24.61 o 
   6  19   3       46.70       99.04    103.31 o 
  -6  20   3      146.89      152.50     30.64 o 
  -5  20   3       14.45       65.48     24.19 o 
  -4  20   3      117.11      137.23     42.00 o 
  -3  20   3      839.22      939.14     64.01 o 
  -2  20   3        6.55       -9.06     26.66 o 
  -1  20   3     1034.38     1095.36     72.48 o 
   0  20   3       45.64       35.95     38.66 o 
   1  20   3       26.40        9.76     34.50 o 
   2  20   3      161.92      121.70     38.24 o 
   3  20   3      498.77      504.62     54.49 o 
   4  20   3       20.89       19.89     26.24 o 
   5  20   3      128.90       96.11     34.66 o 
  -5  21   3      403.48      462.16     49.26 o 
  -4  21   3       23.82       36.34     42.94 o 
  -3  21   3      360.99      352.24     47.82 o 
  -2  21   3        2.34       10.29     25.24 o 
  -1  21   3      810.54      862.52     66.35 o 
   0  21   3      122.71       78.31     36.74 o 
   1  21   3      471.19      461.53     58.20 o 
   2  21   3       30.52        8.64     36.03 o 
   3  21   3      136.61      127.46     51.29 o 
   4  21   3       79.93       39.27     20.60 o 
   5  21   3      215.91      358.37     74.50 o 
  -4  22   3        3.68      -19.73     37.74 o 
  -3  22   3      300.93      224.08     53.64 o 
  -2  22   3      350.58      420.54     65.76 o 
  -1  22   3       32.60       80.57     51.91 o 
   0  22   3       10.09      -42.94     38.54 o 
   1  22   3      641.59      713.18     72.97 o 
   2  22   3      381.24      373.58     35.22 o 
   3  22   3      222.57      180.35     33.97 o 
   4  22   3       16.60      -13.17     33.24 o 
  -4  23   3      456.09      414.92     67.86 o 
  -3  23   3      112.76      123.35     58.33 o 
  -2  23   3       54.58       93.14     49.24 o 
  -1  23   3       10.45        2.05     35.89 o 
   0  23   3      638.75      570.98     73.79 o 
   1  23   3       17.44       16.31     35.46 o 
   2  23   3       18.07      -18.57     25.04 o 
   3  23   3        2.20        3.60     32.97 o 
  -3  24   3      240.56      160.21     90.47 o 
  -2  24   3      102.23      196.81     59.09 o 
  -1  24   3        2.66       -2.76     33.61 o 
   0  24   3       45.34       25.97     45.79 o 
   1  24   3      102.31      120.36     32.32 o 
   2  24   3      249.62      248.28     46.84 o 
   3  24   3      227.04      273.83     72.01 o 
  -1  25   3      409.72      327.43     76.57 o 
   0  25   3        2.00       39.47     80.77 o 
   1  25   3       91.29       78.43     31.71 o 
  -8   0   4      166.32      121.62     37.04 o 
  -6   0   4      160.24      120.13     82.51 o 
  -4   0   4      109.54      272.63     65.25 o 
  -2   0   4     2320.88     2343.21     92.70 o 
   0   0   4        2.23       21.67     43.38 o 
   2   0   4     7618.83     8091.35    157.55 o 
   4   0   4     1175.94     1012.24     40.49 o 
   6   0   4      824.35      930.64     47.43 o 
   8   0   4        8.70       -4.42     34.02 o 
  -9   1   4      108.18      103.53     40.29 o 
  -8   1   4      577.13      662.57     36.80 o 
  -7   1   4       90.49       75.74     21.97 o 
  -6   1   4      392.68      426.80     30.60 o 
  -5   1   4      504.08      549.37     40.62 o 
  -4   1   4     7672.73     7852.52    164.61 o 
  -3   1   4       14.14        8.74     21.75 o 
  -2   1   4      462.47      430.90     36.29 o 
  -1   1   4     2400.88     2490.09     76.99 o 
   0   1   4     1405.64     1430.70     43.15 o 
   1   1   4       77.14       76.48     16.32 o 
   2   1   4    24196.45    24806.44    332.07 o 
   3   1   4       44.55       42.12     18.16 o 
   4   1   4     2228.18     2317.92     43.24 o 
   5   1   4      544.38      530.79     31.28 o 
   6   1   4      731.18      787.79     43.51 o 
   7   1   4       23.86       29.76     21.69 o 
   8   1   4        2.35       10.11     23.02 o 
   9   1   4       21.02       23.76     25.13 o 
  -9   2   4        0.49      -18.03     25.92 o 
  -8   2   4        0.80      -12.04     25.46 o 
  -7   2   4      371.51      396.18     40.97 o 
  -6   2   4       11.35       16.09     23.68 o 
  -5   2   4     2224.51     2173.81     52.47 o 
  -4   2   4      300.59      355.17     31.55 o 
  -3   2   4     5966.99     5952.19    115.04 o 
  -2   2   4       29.19        8.73     37.46 o 
  -1   2   4     1855.48     1682.10     71.99 o 
   0   2   4      187.79      209.93     18.93 o 
   1   2   4     3872.56     3810.66     58.87 o 
   2   2   4      494.30      549.11     27.51 o 
   3   2   4     5131.35     5042.70     65.70 o 
   4   2   4       14.73       23.70     14.61 o 
   5   2   4      106.26       88.12     19.75 o 
   6   2   4      146.37      128.89     23.78 o 
   7   2   4      334.53      292.79     31.83 o 
   8   2   4        3.19       -8.61     22.55 o 
   9   2   4       22.06       28.04     27.91 o 
  -9   3   4       38.39       25.01     26.78 o 
  -8   3   4      411.71      449.45     35.21 o 
  -7   3   4       58.29       72.09     30.37 o 
  -6   3   4      186.42      191.69     26.53 o 
  -5   3   4     2353.09     2226.22     67.21 o 
  -4   3   4      466.57      384.17     28.04 o 
  -3   3   4    16120.92    16976.01    298.13 o 
  -2   3   4       18.09       28.62     31.18 o 
  -1   3   4      270.06      225.97     30.26 o 
   0   3   4     5112.56     4935.22     61.07 o 
   1   3   4        7.04       13.31     12.76 o 
   2   3   4      232.47      236.60     18.64 o 
   3   3   4       12.39       -7.60     11.79 o 
   4   3   4      647.62      620.77     21.32 o 
   5   3   4     1510.71     1473.71     39.75 o 
   6   3   4       44.89       61.26     18.57 o 
   7   3   4        2.67      -18.81     21.66 o 
   8   3   4        1.22      -11.59     29.20 o 
   9   3   4       42.62        4.95     23.96 o 
  -9   4   4        5.49      -24.82     26.41 o 
  -8   4   4      930.52      920.36     62.50 o 
  -7   4   4       15.41       24.39     25.71 o 
  -6   4   4     2403.63     2379.87     61.54 o 
  -5   4   4      387.50      425.90     39.59 o 
  -4   4   4       73.88       78.48     17.96 o 
  -3   4   4      496.72      612.36     29.66 o 
  -2   4   4     8539.41     8386.92    140.54 o 
  -1   4   4        0.60       -8.66     28.69 o 
   0   4   4      260.19      278.11     16.12 o 
   1   4   4     3605.91     3787.26     54.43 o 
   2   4   4     2141.85     2044.52     30.09 o 
   3   4   4       45.37      101.65     16.10 o 
   4   4   4      843.65      867.59     29.70 o 
   5   4   4      822.34      840.50     36.75 o 
   6   4   4      544.97      519.45     33.00 o 
   7   4   4       97.53       91.03     21.34 o 
   8   4   4       89.18       88.36     30.46 o 
  -9   5   4      125.13      137.06     34.37 o 
  -8   5   4       78.63       77.18     50.05 o 
  -7   5   4      344.40      276.29     34.40 o 
  -6   5   4      429.71      426.79     34.00 o 
  -5   5   4     1521.97     1501.92     57.86 o 
  -4   5   4     2738.86     2586.79     57.27 o 
  -3   5   4     2228.85     2078.41     55.44 o 
  -2   5   4     2060.29     2105.69     46.49 o 
  -1   5   4      187.47      234.34     38.12 o 
   0   5   4        7.46       21.76     15.41 o 
   1   5   4     2610.14     2463.97     47.28 o 
   2   5   4      523.11      594.37     31.39 o 
   3   5   4     1308.18     1285.64     34.74 o 
   4   5   4     3528.88     3412.83     57.90 o 
   5   5   4      366.27      351.88     20.30 o 
   6   5   4      204.38      162.18     23.74 o 
   7   5   4        6.81       19.18     18.22 o 
   8   5   4       39.59       26.94     25.92 o 
  -9   6   4       60.79       32.89     32.84 o 
  -8   6   4      105.09      107.55     32.51 o 
  -7   6   4     1252.59     1254.52     68.12 o 
  -6   6   4       65.71       31.85     23.17 o 
  -5   6   4     1883.36     1778.30     51.54 o 
  -4   6   4      261.05      323.12     44.68 o 
  -3   6   4     5379.45     5715.07    100.27 o 
  -2   6   4      280.01      262.10     60.82 o 
  -1   6   4      690.41      579.60     41.96 o 
   0   6   4     1236.15     1192.16     50.89 o 
   1   6   4     1543.04     1490.17     26.28 o 
   2   6   4       41.59       58.19     27.10 o 
   3   6   4     2383.32     2264.47     66.28 o 
   4   6   4      245.82      263.87     14.62 o 
   5   6   4       54.30       53.04     14.27 o 
   6   6   4       28.50       32.90     17.07 o 
   7   6   4      284.49      303.20     27.45 o 
   8   6   4       14.13        8.61     26.51 o 
  -9   7   4      130.86      112.95     44.45 o 
  -8   7   4      354.46      357.28     43.06 o 
  -7   7   4      732.08      687.92     79.24 o 
  -6   7   4       47.84       59.19     23.63 o 
  -5   7   4     1090.76     1108.21     38.67 o 
  -4   7   4     1652.21     1612.72     57.86 o 
  -3   7   4     1397.05     1311.49     38.24 o 
  -2   7   4      498.38      546.61     44.63 o 
  -1   7   4     3143.41     3089.09     92.82 o 
   0   7   4     1105.85     1091.74     38.13 o 
   1   7   4     3937.57     3839.40     62.85 o 
   2   7   4     2047.59     2215.98     90.35 o 
   3   7   4      501.25      519.28     44.68 o 
   4   7   4      844.02      871.16     40.77 o 
   5   7   4     2780.25     2661.04     79.24 o 
   6   7   4        6.26       -0.77     17.66 o 
   7   7   4      279.74      169.27     35.83 o 
   8   7   4       66.86       72.99     27.44 o 
  -9   8   4       35.48      -16.20     34.52 o 
  -8   8   4       20.98       50.97     36.76 o 
  -7   8   4        0.23       15.87     31.40 o 
  -6   8   4     1640.69     1595.57     57.41 o 
  -5   8   4       18.76       33.99     26.43 o 
  -4   8   4      497.37      490.90     43.50 o 
  -3   8   4       28.42       25.60     10.49 o 
  -2   8   4     7393.73     7195.25    117.72 o 
  -1   8   4      223.55      179.03     32.43 o 
   0   8   4     1539.21     1515.92     55.94 o 
   1   8   4      763.86      700.37     25.41 o 
   2   8   4     9241.21     9581.43    253.63 o 
   3   8   4      321.41      395.03     38.28 o 
   4   8   4      833.20      855.05     41.72 o 
   5   8   4      141.61      132.76     25.29 o 
   6   8   4      322.61      322.82     31.77 o 
   7   8   4       13.65       13.84     26.66 o 
   8   8   4      277.87      341.21     59.65 o 
  -8   9   4      161.66      225.07     44.62 o 
  -7   9   4        7.45      -22.91     41.57 o 
  -6   9   4      410.43      420.66     32.85 o 
  -5   9   4      639.18      647.24     49.46 o 
  -4   9   4     1401.89     1351.14     47.80 o 
  -3   9   4     1330.58     1407.58     35.97 o 
  -2   9   4      109.49      120.14     16.94 o 
  -1   9   4       99.26       94.86     25.99 o 
   0   9   4     4814.89     4736.22    106.22 o 
   1   9   4     2204.39     2183.01     53.27 o 
   2   9   4      871.04      900.97     79.05 o 
   3   9   4      983.39     1143.79     97.56 o 
   4   9   4     1070.23     1048.32     44.75 o 
   5   9   4      480.75      501.12     41.60 o 
   6   9   4      285.48      352.76     42.93 o 
   7   9   4        2.08       19.54     19.39 o 
   8   9   4        9.63        4.65     24.01 o 
  -8  10   4       12.50      -11.59     29.82 o 
  -7  10   4      243.96      231.70     41.75 o 
  -6  10   4      882.59      810.26     40.75 o 
  -5  10   4     2457.45     2384.77     68.49 o 
  -4  10   4       49.34       57.19     15.88 o 
  -3  10   4     1731.33     1618.70     63.72 o 
  -2  10   4      259.01      281.02     20.39 o 
  -1  10   4     1244.11     1253.39     60.06 o 
   0  10   4      157.96      149.60     23.44 o 
   1  10   4       31.16       38.11     21.88 o 
   2  10   4     1173.69     1078.02     57.02 o 
   3  10   4     3160.50     3342.04    127.77 o 
   4  10   4      161.21      181.65     27.53 o 
   5  10   4       17.19       -8.81     22.09 o 
   6  10   4        1.29       -3.88     16.78 o 
   7  10   4      297.44      297.10     26.91 o 
   8  10   4       42.54       45.42     22.34 o 
  -8  11   4       28.65       -7.61     29.58 o 
  -7  11   4      733.81      714.48     54.70 o 
  -6  11   4      232.83      223.25     31.92 o 
  -5  11   4      530.49      501.18     33.37 o 
  -4  11   4      464.81      481.97     45.38 o 
  -3  11   4      574.51      616.11     36.14 o 
  -2  11   4      599.85      586.78     22.27 o 
  -1  11   4     1147.19      974.71     50.74 o 
   0  11   4      113.92       90.67     31.58 o 
   1  11   4     2427.00     2309.21     70.49 o 
   2  11   4      521.39      644.88     45.00 o 
   3  11   4      302.25      331.27     37.03 o 
   4  11   4      425.92      406.37     62.36 o 
   5  11   4      643.53      666.09     69.52 o 
   6  11   4       25.65       18.30     12.89 o 
   7  11   4       52.81       36.58     17.99 o 
   8  11   4       61.39      127.10     37.25 o 
  -8  12   4        1.53       23.85     31.35 o 
  -7  12   4       19.38       15.99     26.29 o 
  -6  12   4     2742.12     2616.25     73.23 o 
  -5  12   4      239.52      206.08     50.27 o 
  -4  12   4      560.99      585.17     32.97 o 
  -3  12   4       65.31       59.75     23.31 o 
  -2  12   4     1576.02     1545.66     52.20 o 
  -1  12   4        1.17        2.15     28.03 o 
   0  12   4       32.63       58.12     24.42 o 
   1  12   4        0.84       18.06     17.26 o 
   2  12   4     2593.81     2373.47    180.73 o 
   3  12   4      228.03      127.63     59.27 o 
   4  12   4     1078.36      944.51     65.97 o 
   5  12   4        5.45       31.78     20.56 o 
   6  12   4       47.92       42.86     23.98 o 
   7  12   4       85.24       65.45     16.50 o 
  -8  13   4      114.35       40.20     37.43 o 
  -7  13   4       65.24       59.69     28.11 o 
  -6  13   4      181.13      147.54     42.26 o 
  -5  13   4      110.70       96.23     20.13 o 
  -4  13   4     2056.80     2182.74     55.68 o 
  -3  13   4      316.02      307.60     21.41 o 
  -2  13   4      392.41      408.47     36.47 o 
  -1  13   4     1025.91     1032.91     71.27 o 
   0  13   4     1665.46     1542.10    134.98 o 
   1  13   4       52.31       33.38     34.09 o 
   2  13   4      113.94      127.70     29.25 o 
   3  13   4       53.39       46.54     21.17 o 
   4  13   4     1245.57     1116.72     60.92 o 
   5  13   4       91.55      100.49     22.53 o 
   6  13   4      191.04      151.91     28.33 o 
   7  13   4       18.27       53.27     34.20 o 
  -7  14   4      376.09      500.17     79.97 o 
  -6  14   4       60.39      112.16     47.64 o 
  -5  14   4      990.62      985.03     50.00 o 
  -4  14   4       32.67       29.66     25.65 o 
  -3  14   4     1574.94     1585.93     56.92 o 
  -2  14   4      824.18      870.30    101.34 o 
  -1  14   4     3622.04     3611.20    141.11 o 
   0  14   4      136.66      257.53     60.47 o 
   1  14   4      266.91      284.97     47.85 o 
   2  14   4       14.65       52.21     30.66 o 
   3  14   4     3075.17     3029.66    209.79 o 
   4  14   4        0.93        9.46      8.62 o 
   5  14   4        7.69        8.62     15.54 o 
   6  14   4       16.64        6.65     35.39 o 
   7  14   4       91.46      255.46     57.88 o 
  -7  15   4      173.38      202.57     44.88 o 
  -6  15   4        6.18        4.40     39.40 o 
  -5  15   4     1026.97     1060.09     76.52 o 
  -4  15   4     2175.59     2071.16     66.30 o 
  -3  15   4      247.72      237.73     31.27 o 
  -2  15   4       11.36       31.80     24.28 o 
  -1  15   4      340.90      324.54     49.11 o 
   0  15   4      719.98      784.88     59.72 o 
   1  15   4       25.47       20.72     30.19 o 
   2  15   4      248.61      246.59     33.37 o 
   3  15   4       71.89       51.48     15.51 o 
   4  15   4       68.86       33.45     22.50 o 
   5  15   4     1020.82      887.55     96.15 o 
   6  15   4       76.29       33.57     16.62 o 
   7  15   4       73.51       71.39     59.83 o 
  -7  16   4      121.84      140.47     44.43 o 
  -6  16   4      268.14      204.13     64.08 o 
  -5  16   4       46.06       53.02     20.19 o 
  -4  16   4      135.00      237.49     36.24 o 
  -3  16   4      320.23      346.68     46.40 o 
  -2  16   4      505.37      619.59     67.97 o 
  -1  16   4       54.19       82.88     37.61 o 
   0  16   4       16.70      -12.22     27.52 o 
   1  16   4       35.74       42.98     40.85 o 
   2  16   4      367.25      433.07     39.18 o 
   3  16   4      808.43      752.09     69.55 o 
   4  16   4      198.61      133.11     54.15 o 
   5  16   4       37.68       26.20     38.22 o 
   6  16   4      114.75      184.15     58.23 o 
  -7  17   4       41.51       56.08     54.62 o 
  -6  17   4        0.11      -18.93     20.72 o 
  -5  17   4        0.20       30.02     27.02 o 
  -4  17   4     1066.18     1147.66     85.64 o 
  -3  17   4      242.09      270.83     38.70 o 
  -2  17   4      212.89      181.27     31.63 o 
  -1  17   4       89.54      115.54     43.84 o 
   0  17   4      415.35      398.34     44.32 o 
   1  17   4       63.87       20.45     40.71 o 
   2  17   4        1.26        3.95     25.58 o 
   3  17   4      357.82      390.71     40.65 o 
   4  17   4      519.07      395.72    103.25 o 
   5  17   4        1.20        3.64     11.47 o 
   6  17   4      433.44      461.54    118.20 o 
  -6  18   4      118.24      167.85     28.59 o 
  -5  18   4      254.70      282.94     28.28 o 
  -4  18   4       44.00       42.21     24.23 o 
  -3  18   4        2.67       47.65     27.00 o 
  -2  18   4       40.98       42.63     22.88 o 
  -1  18   4      110.66      141.83     43.57 o 
   0  18   4      111.63       74.39     33.49 o 
   1  18   4      675.90      717.32     53.95 o 
   2  18   4       38.54       37.34     39.14 o 
   3  18   4      879.30      807.85     99.89 o 
   4  18   4       25.55       -1.58     21.73 o 
   5  18   4      145.63      111.32     32.23 o 
   6  18   4       56.08       18.82     69.13 o 
  -6  19   4        1.66       33.98     23.16 o 
  -5  19   4      252.65      312.20     29.15 o 
  -4  19   4        8.53       36.34     38.36 o 
  -3  19   4     2025.16     2006.94     64.79 o 
  -2  19   4        9.71      123.64     51.45 o 
  -1  19   4      109.84      125.63     42.88 o 
   0  19   4      344.98      364.61     81.55 o 
   1  19   4      577.71      635.79     51.87 o 
   2  19   4       25.05       33.13     25.19 o 
   3  19   4        1.99        1.02     25.70 o 
   4  19   4      124.00      157.33     23.72 o 
   5  19   4      182.29      248.52     64.73 o 
  -5  20   4       43.98       44.04     25.18 o 
  -4  20   4      144.63       98.81     27.87 o 
  -3  20   4        8.88       -5.17     21.22 o 
  -2  20   4     1273.92     1321.31     55.13 o 
  -1  20   4       22.80       44.30     35.48 o 
   0  20   4       14.65       12.51     31.23 o 
   1  20   4        5.66       -7.53     41.51 o 
   2  20   4      129.59      113.59     26.61 o 
   3  20   4       64.86       86.23     33.36 o 
   4  20   4      212.85      192.01     27.99 o 
   5  20   4       11.19        8.28     46.48 o 
  -5  21   4       67.07       68.20     35.39 o 
  -4  21   4      300.47      357.16     66.05 o 
  -3  21   4       71.62       61.62     26.08 o 
  -2  21   4      158.16      126.07     42.08 o 
  -1  21   4       80.16       87.30     44.67 o 
   0  21   4      482.28      570.59     68.27 o 
   1  21   4       11.37       -5.74     24.51 o 
   2  21   4      153.51      141.19     24.46 o 
   3  21   4        0.18       27.13     20.59 o 
   4  21   4      163.78      232.22     68.26 o 
  -4  22   4       19.96       -5.19     30.98 o 
  -3  22   4        3.68      -10.91     36.73 o 
  -2  22   4      173.34      193.46     42.23 o 
  -1  22   4       31.14       40.63     36.44 o 
   0  22   4        1.31      -11.96     39.08 o 
   1  22   4        2.94       11.22     24.01 o 
   2  22   4      214.73      181.26     36.18 o 
   3  22   4      370.31      337.77     46.08 o 
   4  22   4      130.43      119.51     60.83 o 
  -4  23   4        8.22       -1.55     25.94 o 
  -3  23   4      203.26      183.28     55.48 o 
  -2  23   4       44.76       48.99     42.50 o 
  -1  23   4      161.27      253.33     63.65 o 
   0  23   4       86.54       29.49     41.27 o 
   1  23   4      176.38      194.64     35.27 o 
   2  23   4       67.82       91.98     33.21 o 
   3  23   4       15.38      -11.61     31.12 o 
  -3  24   4       23.99       32.76     25.84 o 
  -2  24   4      137.98      133.44     40.09 o 
  -1  24   4       91.35       82.69     39.08 o 
   0  24   4        3.76       49.62     52.91 o 
   1  24   4       11.97       22.48     29.36 o 
   2  24   4       56.08       23.69     23.93 o 
  -1  25   4        0.05      -10.75     33.70 o 
   0  25   4      149.28      124.43     37.92 o 
  -9   0   5      190.31      204.07     49.42 o 
  -7   0   5       12.41      -12.07     26.76 o 
  -5   0   5     6761.09     6693.98    197.39 o 
  -3   0   5     1308.72     1383.84    131.14 o 
  -1   0   5      102.16      163.55     51.76 o 
   1   0   5        9.77       37.04     27.54 o 
   3   0   5    13965.56    13769.94    247.60 o 
   5   0   5      199.26      233.02     29.50 o 
   7   0   5      347.17      372.54    100.53 o 
  -9   1   5      168.82      218.71     34.41 o 
  -8   1   5     1013.17      925.42     53.65 o 
  -7   1   5      188.37      213.35     26.70 o 
  -6   1   5      926.03     1022.69     45.03 o 
  -5   1   5      838.07      908.52     84.19 o 
  -4   1   5      415.17      445.89     40.08 o 
  -3   1   5     7452.21     7529.49    140.41 o 
  -2   1   5      143.71      126.18     33.72 o 
  -1   1   5        0.27        3.79     37.67 o 
   0   1   5     3537.61     3291.50     82.01 o 
   1   1   5    22391.34    23167.92    316.98 o 
   2   1   5     7529.27     7605.94    106.88 o 
   3   1   5     1300.33     1342.92     28.97 o 
   4   1   5     1239.32     1260.15     44.35 o 
   5   1   5      616.00      662.34     37.54 o 
   6   1   5      478.82      476.68     45.65 o 
   7   1   5       75.92       90.12     28.40 o 
   8   1   5        7.60       -1.55     26.57 o 
  -9   2   5        2.45       18.10     26.26 o 
  -8   2   5       74.85       70.55     25.23 o 
  -7   2   5      222.04      164.79     34.10 o 
  -6   2   5      436.79      506.94     41.74 o 
  -5   2   5       25.71       14.52     17.62 o 
  -4   2   5     2727.25     2920.69     89.84 o 
  -3   2   5     1333.33     1313.86     61.15 o 
  -2   2   5     1513.94     1391.62     57.95 o 
  -1   2   5     2344.15     2361.02     59.16 o 
   0   2   5     2188.83     2080.77     41.17 o 
   1   2   5     1575.17     1514.06     35.59 o 
   2   2   5     3688.42     3681.27     48.89 o 
   3   2   5      248.56      219.36     18.24 o 
   4   2   5     1575.87     1517.96     34.44 o 
   5   2   5       66.30       63.71     17.40 o 
   6   2   5       72.85       79.05     18.81 o 
   7   2   5       11.61       43.13     25.36 o 
   8   2   5      232.96      263.59     44.32 o 
  -9   3   5        6.60       21.85     33.83 o 
  -8   3   5      489.17      433.76     57.25 o 
  -7   3   5     2292.29     2169.02     80.58 o 
  -6   3   5      120.59      116.87     29.58 o 
  -5   3   5      234.23      249.81     24.24 o 
  -4   3   5     5766.75     5554.09    105.15 o 
  -3   3   5     6062.86     6269.26    138.98 o 
  -2   3   5     4030.92     3920.16    103.19 o 
  -1   3   5     1639.61     1578.19     35.30 o 
   0   3   5        4.01       17.84     12.26 o 
   1   3   5     2889.94     2752.47     42.70 o 
   2   3   5     9001.56     9319.70    134.89 o 
   3   3   5     2130.44     2102.29     32.66 o 
   4   3   5     1451.85     1439.73     35.27 o 
   5   3   5      950.49      979.41     30.45 o 
   6   3   5      389.81      372.64     43.43 o 
   7   3   5        0.54       19.52     21.93 o 
   8   3   5        0.14       22.90     23.63 o 
  -9   4   5      170.47      148.81     32.20 o 
  -8   4   5      129.03      117.43     40.18 o 
  -7   4   5      133.36      114.17     26.77 o 
  -6   4   5      361.22      445.15     35.62 o 
  -5   4   5     2235.25     2273.89     61.70 o 
  -4   4   5      343.61      386.21     43.45 o 
  -3   4   5     1505.37     1428.15     38.78 o 
  -2   4   5     6960.43     7677.84    116.57 o 
  -1   4   5     3650.01     3371.61     92.78 o 
   0   4   5     3332.43     3495.78     60.59 o 
   1   4   5      634.88      632.09     23.14 o 
   2   4   5      122.86      141.56     15.91 o 
   3   4   5     3484.22     3547.23     56.86 o 
   4   4   5      461.46      491.88     21.82 o 
   5   4   5      341.26      315.64     26.68 o 
   6   4   5      256.00      272.25     34.08 o 
   7   4   5      212.73      209.90     31.61 o 
   8   4   5       52.11       25.05     22.66 o 
  -9   5   5       66.00       70.47     31.30 o 
  -8   5   5      153.70      235.00     78.32 o 
  -7   5   5     1437.88     1297.73     99.51 o 
  -6   5   5       84.24       75.42     35.19 o 
  -5   5   5      785.49      746.89     32.63 o 
  -4   5   5     1589.88     1623.47     52.94 o 
  -3   5   5      155.82      233.67     31.64 o 
  -2   5   5       21.56       28.87     30.30 o 
  -1   5   5     2457.17     2390.45     63.36 o 
   0   5   5      203.14      188.49     13.99 o 
   1   5   5      910.80      887.56     32.74 o 
   2   5   5      554.66      504.21     38.23 o 
   3   5   5       74.04       94.33     10.99 o 
   4   5   5      150.57      152.29     18.38 o 
   5   5   5     2491.40     2386.77     56.44 o 
   6   5   5      759.34      736.47     31.60 o 
   7   5   5       22.24       46.27     23.45 o 
   8   5   5       23.81       -2.78     22.80 o 
  -9   6   5        3.17       36.21     40.56 o 
  -8   6   5      112.06      118.25     34.95 o 
  -7   6   5       45.10        5.94     22.02 o 
  -6   6   5     1905.04     1901.80     98.72 o 
  -5   6   5      454.71      484.61     41.21 o 
  -4   6   5     3006.02     3041.61     59.38 o 
  -3   6   5        4.49        7.16     12.53 o 
  -2   6   5     6066.07     5940.45    146.72 o 
  -1   6   5      115.51      129.33     28.18 o 
   0   6   5       71.97      138.73     15.57 o 
   1   6   5      207.32      223.70     15.16 o 
   2   6   5     1232.78     1313.63     47.09 o 
   3   6   5        0.27        0.09     17.76 o 
   4   6   5     1285.73     1267.64     47.47 o 
   5   6   5       11.77       13.99     12.04 o 
   6   6   5       13.92       -0.53     17.72 o 
   7   6   5       73.77       67.38     19.64 o 
   8   6   5      458.74      406.26     31.01 o 
  -9   7   5        4.89       16.40     31.95 o 
  -8   7   5      547.73      572.06     64.08 o 
  -7   7   5      194.97      200.80     40.49 o 
  -6   7   5      202.72      235.54     42.61 o 
  -5   7   5      105.54      139.62     34.03 o 
  -4   7   5     4075.85     4168.88     77.12 o 
  -3   7   5      217.45      231.74     18.06 o 
  -2   7   5      445.14      485.97     50.08 o 
  -1   7   5       53.47       61.77     21.77 o 
   0   7   5      807.45      733.03     18.65 o 
   1   7   5     2964.68     2898.81     51.34 o 
   2   7   5     2935.90     3050.30     72.60 o 
   3   7   5       59.44       39.78     23.37 o 
   4   7   5      106.81       92.31     12.84 o 
   5   7   5     1020.17     1072.85     48.99 o 
   6   7   5      484.55      511.90     37.94 o 
   7   7   5       18.64       40.63     29.40 o 
   8   7   5        4.54        9.29     22.82 o 
  -8   8   5        2.57       36.44     36.66 o 
  -7   8   5       71.49       96.08     47.35 o 
  -6   8   5       66.82       38.81     22.05 o 
  -5   8   5     2677.22     2704.56     82.45 o 
  -4   8   5        0.57        5.42     12.13 o 
  -3   8   5      461.60      418.54     52.27 o 
  -2   8   5     2992.67     2892.44     81.74 o 
  -1   8   5      529.16      430.92     33.40 o 
   0   8   5     1208.76     1179.73     40.94 o 
   1   8   5      336.82      309.29     16.79 o 
   2   8   5        2.09       17.36     33.91 o 
   3   8   5     2846.23     2900.60     67.99 o 
   4   8   5      206.98      235.93     29.51 o 
   5   8   5      237.70      198.31     41.79 o 
   6   8   5      502.85      507.11     37.72 o 
   7   8   5      295.68      406.48     33.69 o 
   8   8   5       44.67       92.64     54.24 o 
  -8   9   5      132.93       98.66     47.32 o 
  -7   9   5      819.77      847.25     55.59 o 
  -6   9   5      522.57      500.04     54.56 o 
  -5   9   5     1283.08     1271.13     41.11 o 
  -4   9   5      290.81      274.41     19.12 o 
  -3   9   5      783.55      650.89     75.49 o 
  -2   9   5     1445.11     1433.74     64.98 o 
  -1   9   5       33.37       44.37     27.18 o 
   0   9   5      261.69      211.16     34.60 o 
   1   9   5     3584.86     3453.42     67.23 o 
   2   9   5     1811.39     1785.60    117.64 o 
   3   9   5     1464.80     1458.89     89.87 o 
   4   9   5      298.03      293.10     34.06 o 
   5   9   5     1032.44      914.14     79.10 o 
   6   9   5      278.53      287.33     29.63 o 
   7   9   5       48.17       35.79     27.94 o 
   8   9   5        1.30      -25.17     36.65 o 
  -8  10   5        0.18       13.37     37.19 o 
  -7  10   5        0.10       10.10     31.44 o 
  -6  10   5     1801.08     1758.92    101.56 o 
  -5  10   5       28.90       28.81     24.02 o 
  -4  10   5      182.54      190.87     41.96 o 
  -3  10   5      914.69      958.50     21.51 o 
  -2  10   5      333.92      238.70     42.32 o 
  -1  10   5      186.26      159.76     45.13 o 
   0  10   5     1463.63     1420.20     51.35 o 
   1  10   5       51.37       60.40     14.18 o 
   2  10   5     3403.26     3590.72    143.65 o 
   3  10   5       45.45       98.00     51.55 o 
   4  10   5     2244.02     2438.83    112.35 o 
   5  10   5      155.03      216.08     37.29 o 
   6  10   5        9.53        8.54     12.40 o 
   7  10   5       12.62        0.72     14.19 o 
   8  10   5      125.55      110.70     37.62 o 
  -8  11   5      208.50      133.72     51.48 o 
  -7  11   5      243.31      308.22     65.71 o 
  -6  11   5        1.02      -26.01     20.84 o 
  -5  11   5        4.32       -0.95     39.52 o 
  -4  11   5     2334.70     2454.27    108.42 o 
  -3  11   5       54.11       42.96     27.84 o 
  -2  11   5       23.35        1.75     30.66 o 
  -1  11   5       13.54        2.77     23.75 o 
   0  11   5     1486.34     1461.66     58.83 o 
   1  11   5       63.74       33.14     17.21 o 
   2  11   5     1405.88     1483.90     86.27 o 
   3  11   5      310.21      339.74     59.36 o 
   4  11   5      179.78      172.80     50.65 o 
   5  11   5      165.70      173.62     35.21 o 
   6  11   5       45.72       75.05     31.62 o 
   7  11   5       32.54       32.03     29.28 o 
  -8  12   5        0.45       12.21     25.59 o 
  -7  12   5      436.13      457.88     53.57 o 
  -6  12   5       22.08       11.47     37.87 o 
  -5  12   5      928.80      932.87     59.94 o 
  -4  12   5      109.39       81.68     16.84 o 
  -3  12   5      342.29      349.24     23.41 o 
  -2  12   5      597.40      558.87     28.25 o 
  -1  12   5     2837.52     2761.43    109.05 o 
   0  12   5     1569.57     1500.68     63.16 o 
   1  12   5      374.73      400.51     42.96 o 
   2  12   5       76.03       76.26     26.37 o 
   3  12   5     2104.70     2188.70    112.52 o 
   4  12   5       45.81       69.36     62.79 o 
   5  12   5      165.53      115.95     51.92 o 
   6  12   5       63.77       48.27     33.45 o 
   7  12   5       34.86       -8.78     30.60 o 
  -8  13   5       25.90       24.86     29.68 o 
  -7  13   5      725.18      778.68     63.69 o 
  -6  13   5        1.38      -33.18     43.44 o 
  -5  13   5      795.96      900.39     82.18 o 
  -4  13   5     2048.57     1999.45     55.36 o 
  -3  13   5        8.34        3.76     16.01 o 
  -2  13   5       73.93       63.19     16.92 o 
  -1  13   5       80.06       39.64     29.91 o 
   0  13   5      162.59      142.99     27.28 o 
   1  13   5     2152.17     1951.38     57.63 o 
   2  13   5     1344.33     1402.43     89.94 o 
   3  13   5      508.60      798.80     96.48 o 
   4  13   5       46.15       97.97     49.88 o 
   5  13   5      514.54      697.87    131.79 o 
   6  13   5       34.93       46.83     35.05 o 
   7  13   5        2.31        2.96     45.21 o 
  -7  14   5       31.28       18.34     42.50 o 
  -6  14   5     1607.98     1753.89     98.32 o 
  -5  14   5       70.62       16.04     42.00 o 
  -4  14   5      691.99      665.95     77.79 o 
  -3  14   5      341.47      361.72     27.42 o 
  -2  14   5     2159.52     2028.01     61.53 o 
  -1  14   5      406.15      381.21     40.45 o 
   0  14   5     1291.93     1176.06    117.53 o 
   1  14   5      340.96      323.17     36.91 o 
   2  14   5       74.04       43.28     17.64 o 
   3  14   5      243.90      255.66     80.18 o 
   4  14   5     1372.37     1494.52    103.44 o 
   5  14   5        2.84       42.23     50.22 o 
   6  14   5       20.35       42.36     37.92 o 
   7  14   5       13.71       42.95     64.13 o 
  -7  15   5       11.23       62.43     49.35 o 
  -6  15   5      210.82      211.03     50.79 o 
  -5  15   5       63.11       34.96     31.53 o 
  -4  15   5      166.48      127.25     27.58 o 
  -3  15   5     2015.41     2066.52     82.37 o 
  -2  15   5      149.09      229.26     41.70 o 
  -1  15   5     1001.65     1048.55     69.36 o 
   0  15   5     1332.40     1258.31     73.66 o 
   1  15   5      453.64      434.34     42.50 o 
   2  15   5      434.16      423.17     18.17 o 
   3  15   5      576.42      617.87     76.50 o 
   4  15   5      134.97      145.81     55.33 o 
   5  15   5      126.76      153.94     83.68 o 
   6  15   5      258.53      340.10     64.74 o 
   7  15   5      262.08      376.92    133.66 o 
  -7  16   5       14.96       -2.44     50.48 o 
  -6  16   5      310.70      315.49     51.13 o 
  -5  16   5      816.56      899.41     55.73 o 
  -4  16   5       27.78       38.75     17.11 o 
  -3  16   5      807.22      778.24     43.52 o 
  -2  16   5       43.13       55.51     16.54 o 
  -1  16   5       19.45       19.88     45.38 o 
   0  16   5       36.24       49.02     28.28 o 
   1  16   5      144.28      114.55     30.40 o 
   2  16   5       90.33       79.88     22.55 o 
   3  16   5      694.73      649.71     88.82 o 
   4  16   5      263.99      258.06     61.20 o 
   5  16   5       23.28       95.70     74.74 o 
   6  16   5       51.53      140.60     56.46 o 
  -6  17   5       80.52       49.76     50.46 o 
  -5  17   5       33.84       26.42     25.99 o 
  -4  17   5       19.90       14.96     24.41 o 
  -3  17   5      467.69      504.60     52.67 o 
  -2  17   5      688.91      667.31     89.07 o 
  -1  17   5      997.97      988.09     65.98 o 
   0  17   5        0.25       15.56     24.25 o 
   1  17   5       43.62       39.34     33.43 o 
   2  17   5      136.12      139.57     24.61 o 
   3  17   5        4.40       -5.54     12.52 o 
   4  17   5       10.12       10.42     63.56 o 
   5  17   5      136.30      141.81     66.76 o 
   6  17   5        2.16      -75.40     69.23 o 
  -6  18   5      401.85      485.48    132.55 o 
  -5  18   5      124.49      137.63     28.90 o 
  -4  18   5       30.74       27.75     17.36 o 
  -3  18   5       32.78       12.52     22.58 o 
  -2  18   5      154.23      174.46     33.67 o 
  -1  18   5      403.57      391.19     50.35 o 
   0  18   5      207.75      179.62     43.68 o 
   1  18   5       31.76       52.46     30.08 o 
   2  18   5      142.84      167.17     22.36 o 
   3  18   5       76.91       43.28     31.51 o 
   4  18   5      303.03       98.17     90.46 o 
   5  18   5      119.23      240.48    133.06 o 
   6  18   5      211.45      231.44    100.38 o 
  -6  19   5        6.75       23.98     40.34 o 
  -5  19   5       35.74       21.96     22.81 o 
  -4  19   5     1034.74     1109.83     55.18 o 
  -3  19   5       48.97        7.19     18.01 o 
  -2  19   5      578.36      629.53     69.58 o 
  -1  19   5        1.97       16.32     29.08 o 
   0  19   5       14.62       29.01     36.83 o 
   1  19   5       28.72       10.02     24.04 o 
   2  19   5      712.24      726.34     42.02 o 
   3  19   5       68.07        5.83     20.03 o 
   4  19   5       31.94       17.25     93.27 o 
   5  19   5      107.43       54.12     54.24 o 
  -5  20   5      264.47      293.64     56.50 o 
  -4  20   5       41.17       48.87     32.48 o 
  -3  20   5      225.88      274.17     48.89 o 
  -2  20   5      213.38      262.62     38.78 o 
  -1  20   5      391.56      339.25     43.81 o 
   0  20   5      271.95      235.27     56.75 o 
   1  20   5        1.05        8.80     29.03 o 
   2  20   5       25.42       32.37     20.65 o 
   3  20   5      446.61      446.70     19.95 o 
   4  20   5       44.79       59.62     85.30 o 
   5  20   5       19.20       30.10     54.99 o 
  -5  21   5      137.12      114.54     32.65 o 
  -4  21   5       93.52      130.97     44.51 o 
  -3  21   5      815.14      805.14     50.01 o 
  -2  21   5        6.31      -26.04     31.37 o 
  -1  21   5        4.18       16.59     31.77 o 
   0  21   5       10.32       -0.99     33.37 o 
   1  21   5      687.18      815.46     91.72 o 
   2  21   5       13.04        8.32     22.80 o 
   3  21   5      346.73      307.94     68.81 o 
   4  21   5       14.78        0.11     67.18 o 
  -4  22   5       45.82       82.20     61.15 o 
  -3  22   5       52.03       40.73     30.54 o 
  -2  22   5      335.30      327.39     46.08 o 
  -1  22   5      326.17      235.24     42.83 o 
   0  22   5      273.05      309.86     62.30 o 
   1  22   5        2.60       27.65     27.72 o 
   2  22   5        6.25       27.47     23.05 o 
   3  22   5      176.54      197.14     66.70 o 
  -3  23   5       10.82      -36.45     37.54 o 
  -2  23   5        5.73       -2.34     56.02 o 
  -1  23   5        0.82        3.95     31.42 o 
   0  23   5      284.51      281.78     42.17 o 
   1  23   5       79.78       44.87     34.56 o 
   2  23   5      528.71      522.33     66.51 o 
   3  23   5       19.39       29.74     56.75 o 
  -2  24   5        2.80       -6.78     37.53 o 
  -1  24   5       50.56       56.97     41.86 o 
   0  24   5       98.81       67.81     44.26 o 
   1  24   5       18.87       28.89     34.54 o 
  -8   0   6      635.57      609.81     63.28 o 
  -6   0   6      254.76      277.27     93.14 o 
  -4   0   6      477.26      400.47     47.26 o 
  -2   0   6     5490.71     5808.13    218.35 o 
   0   0   6    10558.48    10664.83    250.82 o 
   2   0   6     2561.06     2491.05     66.32 o 
   4   0   6     1815.39     1788.18     50.02 o 
   6   0   6      134.99      120.51     30.31 o 
   8   0   6      203.99      165.38     60.41 o 
  -9   1   6       14.39       -3.36     27.19 o 
  -8   1   6      320.27      350.36     50.15 o 
  -7   1   6      668.63      684.72     47.75 o 
  -6   1   6       34.07       56.21     31.92 o 
  -5   1   6      315.53      364.96     36.09 o 
  -4   1   6       16.10        1.21     27.16 o 
  -3   1   6     1329.84     1278.70     52.97 o 
  -2   1   6     2474.25     2384.46     68.34 o 
  -1   1   6      157.56      177.34     19.15 o 
   0   1   6        1.70      -15.73     13.33 o 
   1   1   6    16531.77    17466.90    238.41 o 
   2   1   6    24184.91    24865.83    354.67 o 
   3   1   6      147.65      189.61     20.23 o 
   4   1   6       12.39       20.38     17.41 o 
   5   1   6      102.18       88.53     18.45 o 
   6   1   6       90.98       69.08     18.81 o 
   7   1   6      174.90      159.42     26.13 o 
   8   1   6       37.96        3.64     22.49 o 
  -9   2   6      434.81      480.70     45.19 o 
  -8   2   6       28.22       16.56     26.95 o 
  -7   2   6      448.15      484.81     76.75 o 
  -6   2   6        5.91       37.19     23.23 o 
  -5   2   6     3102.25     3130.35     96.54 o 
  -4   2   6      888.90      946.56     51.72 o 
  -3   2   6       56.04       80.67     32.25 o 
  -2   2   6        5.25       10.88     22.66 o 
  -1   2   6     6982.92     6720.16    131.29 o 
   0   2   6      416.27      392.35     20.29 o 
   1   2   6     5109.08     5366.44     80.96 o 
   2   2   6        2.47       33.72     17.31 o 
   3   2   6     2443.77     2478.31     48.24 o 
   4   2   6       58.78       42.80     16.19 o 
   5   2   6     1033.73     1084.85     32.13 o 
   6   2   6        1.80        0.09     22.05 o 
   7   2   6      179.60      221.97     26.49 o 
   8   2   6       19.77       37.16     24.12 o 
  -9   3   6       21.73       13.14     23.80 o 
  -8   3   6      149.96      124.76     41.49 o 
  -7   3   6      402.01      431.04     33.99 o 
  -6   3   6     1517.40     1407.55     53.11 o 
  -5   3   6       74.59       73.85     19.58 o 
  -4   3   6      431.20      453.47     41.65 o 
  -3   3   6      492.81      393.59     47.17 o 
  -2   3   6      934.57     1091.13     63.00 o 
  -1   3   6      416.98      440.01     20.25 o 
   0   3   6     1567.47     1593.39     32.78 o 
   1   3   6     7595.10     7660.35     98.69 o 
   2   3   6      700.70      741.65     34.20 o 
   3   3   6       18.12        3.33     14.98 o 
   4   3   6       29.88       48.82     18.04 o 
   5   3   6       31.62       47.70     18.30 o 
   6   3   6       75.63       62.29     16.67 o 
   7   3   6       71.43       76.02     22.16 o 
   8   3   6        5.43       -0.06     19.71 o 
  -9   4   6        0.23      -11.07     36.69 o 
  -8   4   6      794.53      809.56     80.99 o 
  -7   4   6      397.61      390.01     35.01 o 
  -6   4   6     1938.47     1852.41    105.95 o 
  -5   4   6       67.73       37.20     23.33 o 
  -4   4   6      936.12      880.12     27.46 o 
  -3   4   6     1699.20     1732.10     42.44 o 
  -2   4   6     1763.52     1810.14     63.27 o 
  -1   4   6     6515.90     6809.29    112.43 o 
   0   4   6    11940.90    11869.57    188.04 o 
   1   4   6      963.61     1001.11     24.76 o 
   2   4   6      250.68      273.94     24.16 o 
   3   4   6      604.10      653.32     26.03 o 
   4   4   6     2472.19     2382.44     43.71 o 
   5   4   6       44.34       27.97     13.15 o 
   6   4   6       66.64       73.06     22.16 o 
   7   4   6      100.94       79.83     24.95 o 
   8   4   6      145.97       82.34     25.25 o 
  -9   5   6       57.86       61.37     46.81 o 
  -8   5   6      523.68      484.89     47.81 o 
  -7   5   6      653.06      639.09     50.92 o 
  -6   5   6      949.99      939.89     51.94 o 
  -5   5   6       19.08       33.26     19.02 o 
  -4   5   6     2057.62     2041.57     57.68 o 
  -3   5   6       94.28       83.78     12.45 o 
  -2   5   6      951.94      888.38     66.66 o 
  -1   5   6      114.35      122.84     27.74 o 
   0   5   6      563.76      631.18     51.80 o 
   1   5   6     2598.63     2633.58     50.31 o 
   2   5   6     1249.58     1155.90     41.78 o 
   3   5   6     1606.05     1568.47     49.72 o 
   4   5   6       84.56      104.36     14.55 o 
   5   5   6        6.02        0.45     15.52 o 
   6   5   6      197.63      201.90     27.30 o 
   7   5   6       17.62       -0.04     22.68 o 
   8   5   6       35.10       33.68     26.81 o 
  -9   6   6      297.11      192.24     51.48 o 
  -8   6   6        6.08        2.53     35.79 o 
  -7   6   6       62.24        7.14     30.53 o 
  -6   6   6      209.15      183.61     38.40 o 
  -5   6   6     2377.12     2246.92     61.78 o 
  -4   6   6       78.61       86.08     14.06 o 
  -3   6   6       86.98       79.30     13.98 o 
  -2   6   6      977.49      963.64     61.15 o 
  -1   6   6      837.36      751.79     52.19 o 
   0   6   6      204.02      244.24     12.51 o 
   1   6   6      946.56      965.80     22.06 o 
   2   6   6      220.79      234.53     26.47 o 
   3   6   6     2897.15     3015.66     71.57 o 
   4   6   6      265.69      271.73     32.64 o 
   5   6   6      265.77      285.46     20.35 o 
   6   6   6        6.31      -13.24     16.48 o 
   7   6   6       14.81        7.60     13.14 o 
   8   6   6       49.72       44.71     25.36 o 
  -8   7   6      231.09      248.26     46.11 o 
  -7   7   6      806.06      857.19     74.27 o 
  -6   7   6       60.21       50.47     29.19 o 
  -5   7   6        8.28       32.42     15.82 o 
  -4   7   6      116.84      163.74     20.14 o 
  -3   7   6       13.30       38.87     25.61 o 
  -2   7   6      656.36      520.82     71.21 o 
  -1   7   6     3593.15     3562.06    105.16 o 
   0   7   6       13.43       41.21     14.68 o 
   1   7   6       47.36       22.77     27.49 o 
   2   7   6     1205.63     1326.35     94.05 o 
   3   7   6      416.62      498.34     49.11 o 
   4   7   6      656.55      616.28     42.01 o 
   5   7   6      287.53      291.71     21.53 o 
   6   7   6      139.34      141.30     39.21 o 
   7   7   6       84.54       91.23     27.33 o 
   8   7   6        4.56       -1.18     41.33 o 
  -8   8   6      315.00      294.83     64.83 o 
  -7   8   6       24.39       17.86     30.89 o 
  -6   8   6      593.07      659.12     68.14 o 
  -5   8   6      209.26      263.55     30.28 o 
  -4   8   6     3251.64     3207.56     66.95 o 
  -3   8   6     1531.61     1638.63     58.30 o 
  -2   8   6       27.13       36.37     26.03 o 
  -1   8   6     2614.21     2681.90     66.62 o 
   0   8   6     4010.57     3810.56     68.44 o 
   1   8   6      167.50      159.00     20.76 o 
   2   8   6       13.91       36.86     28.19 o 
   3   8   6       21.57        2.98     22.19 o 
   4   8   6     2815.94     2805.44     77.06 o 
   5   8   6      211.00      277.33     56.41 o 
   6   8   6       26.05       27.70     11.81 o 
   7   8   6        3.83      -32.92     33.04 o 
   8   8   6      132.36      146.31     42.80 o 
  -8   9   6      395.38      368.69     77.77 o 
  -7   9   6      218.22      279.51     56.00 o 
  -6   9   6       10.01       -8.58     21.69 o 
  -5   9   6      638.30      563.86     35.51 o 
  -4   9   6      868.07      850.91     52.54 o 
  -3   9   6      847.60      790.07     72.23 o 
  -2   9   6       64.84      125.94     39.04 o 
  -1   9   6      957.15      892.38     52.21 o 
   0   9   6      505.59      482.40     20.35 o 
   1   9   6       70.51      131.02     12.74 o 
   2   9   6     6618.74     6776.73    211.66 o 
   3   9   6       19.56       26.23     24.40 o 
   4   9   6        4.82       20.05     25.16 o 
   5   9   6      143.21      141.02     34.55 o 
   6   9   6       37.17       -1.96     26.54 o 
   7   9   6        1.77        0.85     13.00 o 
  -8  10   6        2.13       63.69     52.49 o 
  -7  10   6      159.74      104.40     56.25 o 
  -6  10   6       30.92       56.71     27.53 o 
  -5  10   6      275.08      293.60     25.92 o 
  -4  10   6      196.16      286.67     50.61 o 
  -3  10   6        7.31       25.17     35.40 o 
  -2  10   6      253.88      326.21     37.99 o 
  -1  10   6     5175.45     4978.38    149.06 o 
   0  10   6      845.74      847.93     37.98 o 
   1  10   6     5855.10     6235.17    115.95 o 
   2  10   6      472.94      591.84     83.89 o 
   3  10   6     2714.24     2706.57     86.11 o 
   4  10   6      373.46      439.60     57.07 o 
   5  10   6      423.50      414.98     39.31 o 
   6  10   6       16.43       58.58     40.29 o 
   7  10   6       12.99      -24.90     34.72 o 
  -8  11   6        0.69        5.84     33.85 o 
  -7  11   6      356.35      366.91     32.25 o 
  -6  11   6      178.08      152.16     31.52 o 
  -5  11   6       73.94       98.64     43.61 o 
  -4  11   6       50.86      100.38     41.04 o 
  -3  11   6      421.72      365.65     45.72 o 
  -2  11   6      324.98      407.44     54.27 o 
  -1  11   6      139.19      139.74     26.87 o 
   0  11   6      321.22      370.72     43.45 o 
   1  11   6     3481.28     3406.22     67.03 o 
   2  11   6      587.97      592.01     66.50 o 
   3  11   6     2442.14     2720.77    127.53 o 
   4  11   6       11.64       16.53     27.49 o 
   5  11   6      184.68      189.92     46.42 o 
   6  11   6       84.14       59.50     32.59 o 
   7  11   6       22.39       35.62     38.67 o 
  -8  12   6       70.15       55.68     37.27 o 
  -7  12   6       43.19       68.72     36.28 o 
  -6  12   6      210.00      136.62     59.84 o 
  -5  12   6       16.84       31.50     36.81 o 
  -4  12   6       10.36       -4.65     29.73 o 
  -3  12   6      364.72      382.68     68.10 o 
  -2  12   6     1693.55     1616.11     74.73 o 
  -1  12   6      653.33      596.96     65.74 o 
   0  12   6     2972.62     2862.92     78.56 o 
   1  12   6       93.01       78.06     17.25 o 
   2  12   6      159.57      247.16     58.69 o 
   3  12   6      278.51      387.09     63.10 o 
   4  12   6     1184.77     1187.28    104.47 o 
   5  12   6       15.88       37.55     32.17 o 
   6  12   6        0.26       26.87     36.32 o 
   7  12   6       78.59       79.46     41.16 o 
  -7  13   6      140.69      108.83     48.10 o 
  -6  13   6      366.94      385.70     64.18 o 
  -5  13   6       17.24       58.03     42.71 o 
  -4  13   6        9.93       47.37     40.01 o 
  -3  13   6        6.66       -6.23     34.96 o 
  -2  13   6      695.45      690.39     56.50 o 
  -1  13   6      254.29      239.58     35.25 o 
   0  13   6      129.54      103.50     21.34 o 
   1  13   6     1410.45     1364.68     47.39 o 
   2  13   6      773.03      813.92     79.72 o 
   3  13   6     1039.20     1179.48    123.17 o 
   4  13   6       12.72       40.72     48.35 o 
   5  13   6       38.25       38.72     33.79 o 
   6  13   6       57.98       84.00     50.37 o 
   7  13   6       59.02       91.73     44.68 o 
  -7  14   6        2.52      -23.10     52.87 o 
  -6  14   6      263.44      246.36     49.43 o 
  -5  14   6      939.51      944.71     76.68 o 
  -4  14   6      702.03      672.56     71.24 o 
  -3  14   6      479.50      559.80     64.50 o 
  -2  14   6        8.23        9.44     16.36 o 
  -1  14   6     2462.75     2305.93    102.84 o 
   0  14   6       16.62       25.32     33.06 o 
   1  14   6     2774.12     2746.12     98.03 o 
   2  14   6       43.75       99.09     52.54 o 
   3  14   6      285.63      296.60     84.48 o 
   4  14   6      313.11      338.71     64.48 o 
   5  14   6      818.18      931.95     73.64 o 
   6  14   6       34.07       77.46     40.29 o 
  -7  15   6      287.46      168.60     54.24 o 
  -6  15   6        2.74      -41.32     43.19 o 
  -5  15   6      122.95      145.62     48.64 o 
  -4  15   6      186.07       67.52     37.45 o 
  -3  15   6      593.44      639.25     26.93 o 
  -2  15   6        0.55       14.60     16.19 o 
  -1  15   6      587.22      589.78     43.30 o 
   0  15   6       24.54       81.20     46.81 o 
   1  15   6      321.40      334.42     31.19 o 
   2  15   6     1877.40     1763.21    153.30 o 
   3  15   6      274.57      209.81     91.05 o 
   4  15   6      206.36      169.84     62.66 o 
   5  15   6      288.61      255.94    113.77 o 
   6  15   6       28.16      -19.52     37.46 o 
  -7  16   6       11.99       11.03     48.49 o 
  -6  16   6      454.11      481.46     90.97 o 
  -5  16   6      556.02      506.28     84.63 o 
  -4  16   6      156.36      157.52     21.98 o 
  -3  16   6      101.25      165.64     33.40 o 
  -2  16   6      564.18      541.87     43.01 o 
  -1  16   6      228.26      258.97     35.50 o 
   0  16   6      271.83      231.43     41.30 o 
   1  16   6      157.87      121.70     24.24 o 
   2  16   6       31.92       52.48     21.16 o 
   3  16   6        1.68      -12.36     52.12 o 
   4  16   6      403.26      403.80     75.72 o 
   5  16   6      152.76       76.50     57.59 o 
   6  16   6       23.46       37.55     70.92 o 
  -6  17   6      359.67      442.22    152.52 o 
  -5  17   6       31.24       -6.49     39.10 o 
  -4  17   6      127.93      132.95     22.35 o 
  -3  17   6        8.67       16.99     11.63 o 
  -2  17   6      703.03      748.34     45.70 o 
  -1  17   6      204.75      247.56     57.71 o 
   0  17   6       36.66       68.58     32.55 o 
   1  17   6        6.36      -10.40     22.01 o 
   2  17   6      187.26      117.01     42.67 o 
   3  17   6       40.73       99.11     59.77 o 
   4  17   6      136.94      145.88     62.17 o 
   5  17   6      122.76      181.74     62.27 o 
   6  17   6      180.13      175.18     52.51 o 
  -6  18   6       86.42       67.83     48.21 o 
  -5  18   6      560.35      548.61     89.24 o 
  -4  18   6       13.78       32.25     20.61 o 
  -3  18   6      208.01      191.38     29.76 o 
  -2  18   6      985.14     1014.72     44.31 o 
  -1  18   6      954.64      974.09     68.11 o 
   0  18   6      447.05      403.26     51.08 o 
   1  18   6      165.61      146.29     30.73 o 
   2  18   6        0.52       12.77     32.39 o 
   3  18   6      178.74      314.73     69.66 o 
   4  18   6       78.73       57.41     73.10 o 
   5  18   6       46.01       -5.61     97.28 o 
  -5  19   6       82.80       34.34     64.33 o 
  -4  19   6        1.43       51.88     23.13 o 
  -3  19   6      317.52      360.54     32.76 o 
  -2  19   6      112.35      110.96     27.31 o 
  -1  19   6       25.84       24.49     38.61 o 
   0  19   6      411.14      433.24     45.16 o 
   1  19   6     1228.28     1165.51     72.27 o 
   2  19   6       19.16       -3.91     10.40 o 
   3  19   6      365.95      531.57    157.88 o 
   4  19   6       26.14      121.61     78.62 o 
   5  19   6       54.72       69.01     66.21 o 
  -5  20   6      140.78      178.63     55.08 o 
  -4  20   6       18.14      -28.26     24.17 o 
  -3  20   6      249.17      232.93     23.36 o 
  -2  20   6       50.75       72.59     29.77 o 
  -1  20   6      346.72      279.11     65.11 o 
   0  20   6     2541.63     2321.44    143.58 o 
   1  20   6       76.78       82.46     30.16 o 
   2  20   6        0.21        8.43     21.63 o 
   3  20   6      124.24      164.63     67.10 o 
   4  20   6      229.69      173.80     88.42 o 
  -4  21   6      528.74      503.01     41.87 o 
  -3  21   6       77.81       72.08     26.53 o 
  -2  21   6      278.10      267.26     39.78 o 
  -1  21   6       47.99       59.59     61.40 o 
   0  21   6      781.36      697.78     55.66 o 
   1  21   6        6.41        8.60     20.29 o 
   2  21   6     1614.22     1332.51    252.33 o 
   3  21   6       55.15       49.00     61.94 o 
   4  21   6       44.15       97.48    109.18 o 
  -4  22   6       64.64      107.94     73.76 o 
  -3  22   6      131.23       74.24     37.50 o 
  -2  22   6        6.92       23.96     29.44 o 
  -1  22   6      490.90      527.07     60.96 o 
   0  22   6      129.85      188.14     42.81 o 
   1  22   6      169.89      144.51     28.54 o 
   2  22   6      238.71      174.32     43.66 o 
   3  22   6      280.33      314.05     91.39 o 
  -3  23   6      191.07       76.04     53.91 o 
  -2  23   6       35.09       34.26     32.82 o 
  -1  23   6       11.72       24.17     43.60 o 
   0  23   6       50.59       62.55     28.74 o 
   1  23   6      674.16      651.78     59.27 o 
   2  23   6       15.49       54.03     73.21 o 
  -1  24   6       97.33       89.85     26.73 o 
   0  24   6      135.95      146.54     48.28 o 
  -9   0   7      236.71      262.31     64.48 o 
  -7   0   7      343.04      462.95     80.90 o 
  -5   0   7     1304.70     1300.86     79.21 o 
  -3   0   7      562.56      573.72    120.92 o 
  -1   0   7     1516.49     1448.72     45.05 o 
   1   0   7     2064.30     2187.07     65.74 o 
   3   0   7       12.50       37.61     21.55 o 
   5   0   7        6.47       29.90     33.52 o 
   7   0   7        1.36       -0.89     23.59 o 
  -9   1   7       58.90       67.26     26.81 o 
  -8   1   7       46.27       16.59     22.81 o 
  -7   1   7      836.32      773.87     72.43 o 
  -6   1   7      327.24      441.28     91.60 o 
  -5   1   7     1134.88     1048.42     60.90 o 
  -4   1   7       68.90       71.18     28.03 o 
  -3   1   7     2244.33     2214.63     69.38 o 
  -2   1   7     1568.92     1403.75     63.81 o 
  -1   1   7      930.84      845.24     35.69 o 
   0   1   7     3935.36     3961.96     68.60 o 
   1   1   7      405.57      417.50     23.70 o 
   2   1   7      189.52      190.68     19.72 o 
   3   1   7     8828.56     8928.84    134.21 o 
   4   1   7       10.71       30.71     15.26 o 
   5   1   7       41.98       18.43     20.36 o 
   6   1   7       29.68       41.74     22.67 o 
   7   1   7      368.72      420.21     30.36 o 
   8   1   7       80.69       60.20     21.32 o 
  -9   2   7        0.17      -17.75     29.50 o 
  -8   2   7      468.10      562.93     48.82 o 
  -7   2   7       60.89       56.94     24.28 o 
  -6   2   7        0.87        2.30     17.57 o 
  -5   2   7        7.30       14.86     31.46 o 
  -4   2   7      316.08      208.50     47.67 o 
  -3   2   7      175.49      282.20     34.16 o 
  -2   2   7       63.62       54.96     24.53 o 
  -1   2   7       49.19       71.56     20.86 o 
   0   2   7     6922.87     6803.11    107.61 o 
   1   2   7      117.14      132.80     20.42 o 
   2   2   7      318.66      369.58     22.95 o 
   3   2   7      558.67      590.57     25.29 o 
   4   2   7        5.08       13.65     14.93 o 
   5   2   7        6.76       -7.42     16.04 o 
   6   2   7       40.64       36.59     19.84 o 
   7   2   7        0.00        6.92     17.40 o 
   8   2   7       84.38       60.90     19.41 o 
  -9   3   7       36.53       81.27     28.01 o 
  -8   3   7       11.07       42.71     36.68 o 
  -7   3   7       48.41       74.29     36.63 o 
  -6   3   7       25.77       43.62     33.61 o 
  -5   3   7      173.21      160.90     23.49 o 
  -4   3   7       25.68       18.85     29.02 o 
  -3   3   7      154.18      100.85     28.92 o 
  -2   3   7     2544.75     2455.58     89.34 o 
  -1   3   7      222.56      151.49     22.58 o 
   0   3   7       47.53       34.56     12.39 o 
   1   3   7     2236.84     2160.43     37.51 o 
   2   3   7     5153.13     5219.07     76.31 o 
   3   3   7        3.72       19.77     16.08 o 
   4   3   7      646.30      600.08     27.04 o 
   5   3   7      608.63      601.32     31.58 o 
   6   3   7      107.46      113.77     22.66 o 
   7   3   7      117.04       84.20     19.90 o 
   8   3   7      119.54       56.59     22.10 o 
  -9   4   7      155.71      201.73     64.34 o 
  -8   4   7       22.50       19.72     39.93 o 
  -7   4   7       47.19       47.17     32.95 o 
  -6   4   7       33.12       13.61     19.27 o 
  -5   4   7      944.94      904.42     76.97 o 
  -4   4   7      549.76      543.75     48.02 o 
  -3   4   7      700.04      669.01     42.00 o 
  -2   4   7      922.46      999.21     30.44 o 
  -1   4   7     3332.67     3240.16     53.89 o 
   0   4   7     1848.36     1959.11     36.68 o 
   1   4   7     3686.89     3707.92     60.16 o 
   2   4   7      334.04      343.42     18.00 o 
   3   4   7      106.20      105.46     19.56 o 
   4   4   7      367.12      443.47     21.44 o 
   5   4   7       60.95       82.61     16.22 o 
   6   4   7      177.72      172.76     18.55 o 
   7   4   7       30.79        3.08     17.17 o 
   8   4   7        1.63       13.32     18.07 o 
  -8   5   7       32.01       68.09     29.38 o 
  -7   5   7     1397.78     1404.20     77.44 o 
  -6   5   7      421.86      383.41     66.17 o 
  -5   5   7      388.52      466.56     39.68 o 
  -4   5   7      277.85      297.64     54.87 o 
  -3   5   7      667.76      662.76     40.68 o 
  -2   5   7     2478.87     2224.67     70.55 o 
  -1   5   7    12082.56    12774.44    276.57 o 
   0   5   7      302.38      304.31     26.95 o 
   1   5   7      216.51      274.58     20.69 o 
   2   5   7     1712.55     1739.58     30.17 o 
   3   5   7      239.07      239.40     15.97 o 
   4   5   7      127.91      140.61     13.82 o 
   5   5   7       21.38       36.70     19.45 o 
   6   5   7      256.45      209.80     19.62 o 
   7   5   7      194.99      162.98     31.04 o 
   8   5   7       94.35       92.67     32.18 o 
  -8   6   7      247.58      236.23     63.15 o 
  -7   6   7      139.23       65.47     37.48 o 
  -6   6   7      544.09      494.21     35.89 o 
  -5   6   7       30.08       51.32     23.67 o 
  -4   6   7     1683.60     1570.42     53.44 o 
  -3   6   7      246.00      286.95     43.99 o 
  -2   6   7      438.33      508.30     36.51 o 
  -1   6   7      238.75      233.81     29.63 o 
   0   6   7     8891.20     9179.95    147.27 o 
   1   6   7      201.34      238.26     17.62 o 
   2   6   7       42.53       38.17     27.46 o 
   3   6   7      109.52      136.03     25.27 o 
   4   6   7       95.24       71.65     26.84 o 
   5   6   7       97.66       88.61     11.27 o 
   6   6   7      486.30      366.84     67.03 o 
   7   6   7       83.31       43.39     18.76 o 
   8   6   7        7.53        2.28     43.49 o 
  -8   7   7      109.69       63.66     30.13 o 
  -7   7   7        8.08       13.40     28.95 o 
  -6   7   7      345.67      319.24     34.82 o 
  -5   7   7      415.65      390.67     29.95 o 
  -4   7   7       28.46       47.46     19.40 o 
  -3   7   7      456.19      455.84     42.75 o 
  -2   7   7     4971.79     4958.61    131.09 o 
  -1   7   7     2249.96     2222.19     70.47 o 
   0   7   7       41.07       50.77     10.80 o 
   1   7   7     1032.34     1041.31     24.54 o 
   2   7   7     1925.31     1834.45     53.99 o 
   3   7   7        1.64      -43.14     38.08 o 
   4   7   7       44.12       64.68     35.32 o 
   5   7   7      248.64      327.07     41.72 o 
   6   7   7      203.45      257.53     22.79 o 
   7   7   7       37.77      109.82     44.16 o 
  -8   8   7       14.86       42.92     35.36 o 
  -7   8   7       15.03       47.40     31.44 o 
  -6   8   7        0.88       38.60     18.86 o 
  -5   8   7      442.57      489.02     75.12 o 
  -4   8   7      105.37       91.45     38.56 o 
  -3   8   7      762.23      763.75     46.54 o 
  -2   8   7       52.54       44.18     27.28 o 
  -1   8   7     2243.03     2154.31     81.11 o 
   0   8   7     1168.50     1242.22     44.90 o 
   1   8   7     4503.89     4500.84    107.98 o 
   2   8   7      706.12      723.83     45.82 o 
   3   8   7      806.96      853.89     80.54 o 
   4   8   7       98.58      100.57     28.76 o 
   5   8   7       20.15       29.09     31.45 o 
   6   8   7       45.90       79.85     33.67 o 
   7   8   7        0.14       16.35     34.71 o 
  -8   9   7        6.95      -13.11     35.53 o 
  -7   9   7      147.37      182.67     31.08 o 
  -6   9   7      225.44      244.77     32.25 o 
  -5   9   7      251.02      268.52     35.51 o 
  -4   9   7      182.75      164.31     37.37 o 
  -3   9   7      709.18      740.90     70.29 o 
  -2   9   7     1265.84     1271.15     79.50 o 
  -1   9   7     1446.19     1380.44     53.40 o 
   0   9   7     1141.11     1171.29     25.39 o 
   1   9   7     1871.82     1918.15     43.76 o 
   2   9   7      340.21      329.03     41.39 o 
   3   9   7     2053.54     2056.08     96.25 o 
   4   9   7        0.26       -0.16     33.46 o 
   5   9   7      168.12      164.21     33.83 o 
   6   9   7        5.72       30.48     33.66 o 
   7   9   7      182.98      281.73     62.25 o 
  -8  10   7      204.69      139.58     46.58 o 
  -7  10   7        1.41      -11.07     26.11 o 
  -6  10   7      173.96      162.27     20.57 o 
  -5  10   7      164.12      119.83     53.81 o 
  -4  10   7     1137.84     1240.13     69.66 o 
  -3  10   7        0.48       41.92     42.38 o 
  -2  10   7      284.99      335.25     49.66 o 
  -1  10   7     1390.64     1352.99     48.19 o 
   0  10   7     2738.13     2707.49     77.62 o 
   1  10   7       71.01       61.84     15.78 o 
   2  10   7      282.70      335.91     30.57 o 
   3  10   7      769.80      742.06     48.19 o 
   4  10   7     1100.80     1149.98     57.50 o 
   5  10   7      450.17      534.95     45.40 o 
   6  10   7        5.35       13.21     29.61 o 
   7  10   7       19.52       -8.88     41.38 o 
  -8  11   7       29.52       29.19     35.94 o 
  -7  11   7      211.81      204.13     24.98 o 
  -6  11   7      643.09      619.16     79.87 o 
  -5  11   7       95.62       96.42     42.86 o 
  -4  11   7       26.01       47.98     40.36 o 
  -3  11   7       42.81        5.39     33.92 o 
  -2  11   7     1216.89     1115.72     54.45 o 
  -1  11   7     1099.51      942.27     70.38 o 
   0  11   7       48.98       36.94     21.40 o 
   1  11   7      210.03      227.88     15.66 o 
   2  11   7     3108.28     3116.16    220.10 o 
   3  11   7       12.83       30.50     36.45 o 
   4  11   7      163.16      130.29     35.07 o 
   5  11   7       69.94      112.53     50.14 o 
   6  11   7      226.66      215.03     41.63 o 
   7  11   7       13.98       44.54     33.29 o 
  -7  12   7       79.58       92.35     54.45 o 
  -6  12   7       69.96       12.85     48.27 o 
  -5  12   7       96.77      135.86     43.02 o 
  -4  12   7       11.26       40.14     32.79 o 
  -3  12   7       11.55       50.99     61.58 o 
  -2  12   7        0.47       -4.42     38.23 o 
  -1  12   7     1658.71     1561.00     83.85 o 
   0  12   7      634.44      577.09     18.04 o 
   1  12   7     1175.06     1085.73     26.93 o 
   2  12   7       92.04       77.93     43.13 o 
   3  12   7     1991.22     1950.57    135.42 o 
   4  12   7      266.96      363.32     68.24 o 
   5  12   7      637.23      724.46     51.20 o 
   6  12   7       25.50      -34.26     58.95 o 
   7  12   7        1.93       -3.95     33.07 o 
  -7  13   7       69.72       29.54     57.06 o 
  -6  13   7        8.96       58.18     45.11 o 
  -5  13   7      191.31      194.98     49.56 o 
  -4  13   7        0.16       22.32     40.62 o 
  -3  13   7       39.80       33.95     36.37 o 
  -2  13   7        2.51       28.30     29.20 o 
  -1  13   7     1693.58     1737.41    117.87 o 
   0  13   7       96.91      126.38     28.74 o 
   1  13   7     1460.90     1388.70     49.15 o 
   2  13   7      438.17      278.55    126.77 o 
   3  13   7      928.29      987.10     68.51 o 
   4  13   7      138.33      196.46     48.59 o 
   5  13   7      246.32      245.76     41.81 o 
   6  13   7        0.43       59.47     47.15 o 
  -7  14   7        0.35       -3.73     53.60 o 
  -6  14   7       17.26       -3.25     40.91 o 
  -5  14   7      522.48      520.67     67.36 o 
  -4  14   7      212.56      260.42     48.75 o 
  -3  14   7       14.67       12.07     35.53 o 
  -2  14   7      183.12      218.96     43.70 o 
  -1  14   7      223.46      248.63     31.57 o 
   0  14   7     5639.40     5492.57    170.26 o 
   1  14   7     1526.65     1414.14    101.78 o 
   2  14   7       19.15       40.66     52.20 o 
   3  14   7        3.16       45.99     28.09 o 
   4  14   7      513.34      480.76     45.65 o 
   5  14   7       21.32       74.58     61.09 o 
   6  14   7       17.22        5.15     32.71 o 
  -7  15   7       39.76       40.68     45.56 o 
  -6  15   7      773.99      786.76     94.40 o 
  -5  15   7      110.96       80.81     48.59 o 
  -4  15   7      257.54      298.45     54.06 o 
  -3  15   7      513.94      458.24     55.80 o 
  -2  15   7     1450.28     1309.53     92.10 o 
  -1  15   7       17.22       20.31     35.16 o 
   0  15   7     1110.25     1032.10     40.69 o 
   1  15   7     1728.78     1749.09    124.55 o 
   2  15   7      632.50      785.11     82.63 o 
   3  15   7      295.18      286.69     87.50 o 
   4  15   7      107.91      125.70     34.31 o 
   5  15   7        4.23       23.37     51.29 o 
   6  15   7      163.62      254.07     93.62 o 
  -6  16   7      144.62      117.06     68.61 o 
  -5  16   7      177.36      165.38     49.24 o 
  -4  16   7      720.25      759.48     81.41 o 
  -3  16   7      590.17      196.99    153.89 o 
  -2  16   7      165.58       42.39     49.35 o 
  -1  16   7      705.24      745.11     66.02 o 
   0  16   7      727.72      708.70     63.24 o 
   1  16   7     1665.72     1587.08     84.94 o 
   2  16   7        3.60       -4.88     49.78 o 
   3  16   7        1.10      -39.35     71.04 o 
   4  16   7       99.71      104.38     34.55 o 
   5  16   7        9.60       43.81     38.96 o 
   6  16   7      122.88       74.26     54.08 o 
  -6  17   7       26.94       37.51     47.54 o 
  -5  17   7      117.42       60.98     59.87 o 
  -4  17   7       60.62       70.40     47.25 o 
  -3  17   7      630.11      584.76     27.73 o 
  -2  17   7      877.42      799.55     67.34 o 
  -1  17   7     1134.12     1153.00    125.09 o 
   0  17   7       14.95       15.17     32.80 o 
   1  17   7      127.80      136.63     23.67 o 
   2  17   7       10.85       70.62     56.81 o 
   3  17   7       98.29      102.67     64.56 o 
   4  17   7       42.67      -13.92     57.99 o 
   5  17   7       36.99        7.70     32.17 o 
  -6  18   7        6.31       18.81     41.21 o 
  -5  18   7       99.62      159.84     58.14 o 
  -4  18   7      271.07      275.72     81.58 o 
  -3  18   7       38.02       37.56     19.51 o 
  -2  18   7      823.71      835.11     64.23 o 
  -1  18   7       13.04       17.24     26.89 o 
   0  18   7      917.76      845.37    110.12 o 
   1  18   7       13.62       20.65     15.62 o 
   2  18   7        0.78        1.88     20.22 o 
   3  18   7      159.21       34.97     62.70 o 
   4  18   7      140.52      267.29    164.81 o 
   5  18   7       11.17       50.90     58.64 o 
  -5  19   7       22.48       39.97     45.93 o 
  -4  19   7       61.86       34.57     65.45 o 
  -3  19   7        3.46       16.61     24.67 o 
  -2  19   7      711.82      739.00     60.84 o 
  -1  19   7     1429.51     1362.56     78.54 o 
   0  19   7       52.77       37.92     25.12 o 
   1  19   7       22.18       32.76     20.12 o 
   2  19   7      971.33      894.50     79.17 o 
   3  19   7        4.11      -56.27     64.24 o 
   4  19   7       33.90       62.75     60.19 o 
  -5  20   7      157.33       72.32     70.54 o 
  -4  20   7       69.27       66.04     70.20 o 
  -3  20   7      415.88      216.34     99.82 o 
  -2  20   7       16.11       13.51     19.86 o 
  -1  20   7       78.33        8.17     34.88 o 
   0  20   7      158.79      218.63     29.48 o 
   1  20   7      426.14      346.54     38.55 o 
   2  20   7        0.34       12.17     20.59 o 
   3  20   7      124.28       62.49     66.79 o 
   4  20   7       24.15       85.19     83.20 o 
  -4  21   7       50.45        9.35     47.51 o 
  -3  21   7      126.41      105.90     46.09 o 
  -2  21   7       24.72       16.63     20.31 o 
  -1  21   7      362.26      341.92     59.99 o 
   0  21   7       18.79        7.43     32.65 o 
   1  21   7     1087.66      952.80    127.21 o 
   2  21   7      144.60      159.64     76.38 o 
   3  21   7      360.54      332.70     81.94 o 
  -3  22   7        1.06        7.67     43.20 o 
  -2  22   7        0.47       23.54     23.70 o 
  -1  22   7      188.82      201.03     24.22 o 
   0  22   7      620.75      652.86     93.80 o 
   1  22   7      207.63      199.40     64.18 o 
   2  22   7        0.12      -78.14     65.40 o 
  -2  23   7      176.38       73.74     78.28 o 
  -1  23   7        6.95       20.66     20.26 o 
   0  23   7        1.26      -10.91     35.06 o 
   1  23   7      113.96      105.27     53.61 o 
  -8   0   8     1057.36     1101.41     66.73 o 
  -6   0   8      175.50      236.22     71.32 o 
  -4   0   8     5147.84     5270.51    322.31 o 
  -2   0   8     3656.41     3720.72    157.89 o 
   0   0   8     1264.19     1075.48     45.96 o 
   2   0   8     5882.22     5888.87    124.27 o 
   4   0   8      173.54      198.61     30.99 o 
   6   0   8      282.96      326.68     38.65 o 
   8   0   8      132.87       52.62     32.13 o 
  -8   1   8       47.38       18.85     20.55 o 
  -7   1   8      301.38      356.94     33.13 o 
  -6   1   8       58.45       54.88     34.77 o 
  -5   1   8      148.53      173.29     44.04 o 
  -4   1   8       21.15        1.95     27.73 o 
  -3   1   8       49.85       71.05     44.12 o 
  -2   1   8     4469.18     4512.87    128.33 o 
  -1   1   8     1472.93     1441.92     34.96 o 
   0   1   8      384.02      370.47     23.63 o 
   1   1   8       58.85       50.92     18.84 o 
   2   1   8     2134.38     2199.41     48.95 o 
   3   1   8      860.70      868.82     28.94 o 
   4   1   8      207.44      227.16     19.19 o 
   5   1   8        4.21      -10.20     17.78 o 
   6   1   8       68.78       74.13     18.94 o 
   7   1   8      186.54      137.14     24.28 o 
   8   1   8      179.67      130.79     27.46 o 
  -8   2   8        2.97       -0.27     35.48 o 
  -7   2   8      108.58      119.57     37.89 o 
  -6   2   8        5.76       36.53     24.80 o 
  -5   2   8       19.06       15.78     35.47 o 
  -4   2   8       83.85       58.24     31.88 o 
  -3   2   8     2228.86     2109.35     67.57 o 
  -2   2   8      398.33      461.96     53.85 o 
  -1   2   8      450.48      428.81     21.99 o 
   0   2   8      456.73      525.42     32.84 o 
   1   2   8     1490.37     1333.58     38.61 o 
   2   2   8        5.31       -4.24     15.25 o 
   3   2   8      167.92      161.20     20.73 o 
   4   2   8      145.76      138.30     19.15 o 
   5   2   8       13.05       20.63     18.54 o 
   6   2   8       12.39       16.65     18.35 o 
   7   2   8      100.67       80.37     24.94 o 
  -8   3   8       16.48       25.87     28.51 o 
  -7   3   8      627.47      649.95     82.56 o 
  -6   3   8     1498.35     1459.00     65.95 o 
  -5   3   8       26.41       36.68     39.92 o 
  -4   3   8       19.39       50.85     34.97 o 
  -3   3   8      348.83      343.77     40.53 o 
  -2   3   8     1376.07     1326.22     34.98 o 
  -1   3   8     3806.21     3665.92     86.72 o 
   0   3   8      456.09      454.12     22.44 o 
   1   3   8      560.70      615.22     19.61 o 
   2   3   8       16.57       11.88     13.93 o 
   3   3   8     2196.47     1998.00     79.04 o 
   4   3   8       65.52       56.99     19.58 o 
   5   3   8      281.66      280.14     34.70 o 
   6   3   8       62.39       69.98     15.35 o 
   7   3   8      506.44      459.61     32.93 o 
  -8   4   8      555.47      545.07     41.57 o 
  -7   4   8       23.18       50.09     33.57 o 
  -6   4   8       15.60        2.35     24.71 o 
  -5   4   8      133.66      133.96     24.73 o 
  -4   4   8     2952.34     3013.27    139.27 o 
  -3   4   8      861.30      796.42     60.85 o 
  -2   4   8       13.62        3.94      9.81 o 
  -1   4   8     3200.89     3347.46     71.69 o 
   0   4   8      380.80      338.37     14.58 o 
   1   4   8      194.75      206.65     13.74 o 
   2   4   8      146.05      158.31     18.39 o 
   3   4   8       80.58       72.32     20.09 o 
   4   4   8       55.56       77.81     18.40 o 
   5   4   8       81.87       52.83     17.90 o 
   6   4   8     1562.69     1492.90     66.62 o 
   7   4   8        0.14       15.99     14.81 o 
  -8   5   8        1.17      -32.41     25.51 o 
  -7   5   8      150.34      107.80     36.62 o 
  -6   5   8     1495.01     1322.97    131.96 o 
  -5   5   8      451.72      399.04     32.72 o 
  -4   5   8       29.22       35.41     13.20 o 
  -3   5   8      173.50      169.23     19.05 o 
  -2   5   8     1803.91     1774.06     69.46 o 
  -1   5   8      639.32      630.58     47.62 o 
   0   5   8      699.33      695.38     38.92 o 
   1   5   8        9.52       23.48     10.53 o 
   2   5   8      497.70      516.99     22.59 o 
   3   5   8       40.15       50.84      9.22 o 
   4   5   8      228.10      231.63     15.79 o 
   5   5   8       39.43       37.31     15.49 o 
   6   5   8      186.95      360.31     68.29 o 
   7   5   8      276.24      337.14     63.55 o 
  -8   6   8       24.98       37.80     27.36 o 
  -7   6   8      918.24      986.05    105.98 o 
  -6   6   8       25.10        2.33     15.44 o 
  -5   6   8     2655.21     2485.18    112.07 o 
  -4   6   8      589.74      578.44     20.87 o 
  -3   6   8     8359.05     8634.24    190.09 o 
  -2   6   8       17.54       21.25     28.96 o 
  -1   6   8      335.07      410.09     28.17 o 
   0   6   8      464.96      518.99     26.07 o 
   1   6   8      348.59      300.37     18.59 o 
   2   6   8       38.16       31.95      7.98 o 
   3   6   8       40.38       72.20     23.47 o 
   4   6   8      379.04      396.77     34.37 o 
   5   6   8      781.85      915.55     47.94 o 
   6   6   8       12.35        9.30     16.94 o 
   7   6   8      455.71      479.69     61.30 o 
  -8   7   8        1.74        5.90     26.99 o 
  -7   7   8      139.88      121.98     34.27 o 
  -6   7   8      211.92      222.26     32.04 o 
  -5   7   8      147.11      188.74     22.00 o 
  -4   7   8       46.17       62.63     14.44 o 
  -3   7   8      398.95      511.18     87.55 o 
  -2   7   8      766.85      687.95     62.46 o 
  -1   7   8     5187.11     5029.44    120.05 o 
   0   7   8      259.73      228.13     21.25 o 
   1   7   8      631.48      668.99     36.09 o 
   2   7   8      497.85      423.87     42.44 o 
   3   7   8      290.96      332.60     33.55 o 
   4   7   8       80.30      111.92     32.95 o 
   5   7   8        4.35       -8.66     29.14 o 
   6   7   8        7.98       59.20     31.88 o 
   7   7   8       28.46       16.81     36.68 o 
  -8   8   8      100.56       99.44     29.32 o 
  -7   8   8       66.65       41.87     21.26 o 
  -6   8   8      240.82      211.96     42.25 o 
  -5   8   8        3.01       -9.15     15.42 o 
  -4   8   8     1216.59     1205.80     65.12 o 
  -3   8   8      167.54      108.67     36.23 o 
  -2   8   8      125.45      104.40     33.98 o 
  -1   8   8     2725.59     2620.85     76.34 o 
   0   8   8     1988.28     2001.47     52.83 o 
   1   8   8       42.19       69.59     23.28 o 
   2   8   8      247.55      278.64     38.34 o 
   3   8   8      212.69      242.38     34.71 o 
   4   8   8       15.64       -2.60     23.63 o 
   5   8   8        0.21       15.07     26.98 o 
   6   8   8      382.94      467.17     57.77 o 
   7   8   8       11.56       85.48     46.26 o 
  -8   9   8        0.01      -14.89     22.22 o 
  -7   9   8      175.05      170.90     40.49 o 
  -6   9   8      467.65      425.06     27.06 o 
  -5   9   8       71.76       64.49     42.40 o 
  -4   9   8        5.11       38.18     32.18 o 
  -3   9   8        6.66      -24.96     40.02 o 
  -2   9   8     2411.76     2478.67    106.03 o 
  -1   9   8      563.77      553.78     40.90 o 
   0   9   8     1839.56     1675.80     37.30 o 
   1   9   8       52.00       55.61     14.14 o 
   2   9   8     1263.33     1230.66     87.86 o 
   3   9   8        5.98       -6.65     34.34 o 
   4   9   8      379.55      461.13     45.27 o 
   5   9   8        7.65       44.72     29.68 o 
   6   9   8      165.84      195.16     39.71 o 
   7   9   8      193.04      182.92     52.13 o 
  -8  10   8        8.20       44.19     23.30 o 
  -7  10   8      187.06      173.70     35.46 o 
  -6  10   8      214.50      201.17     26.26 o 
  -5  10   8      181.95      167.02     51.69 o 
  -4  10   8      226.75      252.39     53.65 o 
  -3  10   8      840.83      861.96     93.81 o 
  -2  10   8       10.91       29.72     30.69 o 
  -1  10   8       97.54      123.51     31.98 o 
   0  10   8       18.63       33.57     14.74 o 
   1  10   8     2931.52     2952.69     97.96 o 
   2  10   8       32.96       10.95     30.34 o 
   3  10   8       46.97       19.91     25.48 o 
   4  10   8      107.10       86.86     42.33 o 
   5  10   8      321.52      383.56     53.30 o 
   6  10   8       47.03       70.20     33.65 o 
   7  10   8        3.84       -0.52     29.44 o 
  -7  11   8       42.13       58.58     19.05 o 
  -6  11   8      241.21      211.61     84.68 o 
  -5  11   8       87.70       75.90     39.12 o 
  -4  11   8        9.71       20.44     35.13 o 
  -3  11   8        1.39        4.50     30.97 o 
  -2  11   8       38.72       58.31     47.49 o 
  -1  11   8     5993.27     5577.28    134.17 o 
   0  11   8      121.90      119.80     14.74 o 
   1  11   8      166.85      172.75     18.41 o 
   2  11   8      108.92      138.15     25.51 o 
   3  11   8       89.62       84.97     30.63 o 
   4  11   8       26.29        7.89     28.54 o 
   5  11   8        0.16      -37.69     36.96 o 
   6  11   8        8.05        8.67     38.28 o 
  -7  12   8        1.47      -12.17     61.17 o 
  -6  12   8        2.81      -23.29     40.37 o 
  -5  12   8        0.94       -9.68     35.44 o 
  -4  12   8      149.98      175.29     41.53 o 
  -3  12   8      197.57      193.53     43.00 o 
  -2  12   8     1155.64     1102.39     78.78 o 
  -1  12   8       10.85       29.48     30.84 o 
   0  12   8     3656.47     3562.43     68.84 o 
   1  12   8      568.66      530.38     40.58 o 
   2  12   8        6.56       23.18     34.47 o 
   3  12   8        0.57      -18.40     35.17 o 
   4  12   8       61.18       50.34     41.19 o 
   5  12   8       66.75       98.66     39.22 o 
   6  12   8      134.03      120.78     47.27 o 
  -7  13   8        3.37       22.77     51.83 o 
  -6  13   8      356.98      447.87    125.08 o 
  -5  13   8        0.50       53.24     59.65 o 
  -4  13   8        2.43        5.89     41.88 o 
  -3  13   8      694.78      759.09     85.30 o 
  -2  13   8      166.24      194.39     47.84 o 
  -1  13   8      174.41      187.61     29.32 o 
   0  13   8     1360.30     1284.73     38.85 o 
   1  13   8       28.27       37.59     16.77 o 
   2  13   8     1045.04      984.52    111.31 o 
   3  13   8      175.04      135.05     30.86 o 
   4  13   8      112.62      116.19     36.71 o 
   5  13   8       88.66      142.63     41.24 o 
   6  13   8      105.88      102.28     42.19 o 
  -7  14   8       38.94       44.74     47.59 o 
  -6  14   8        0.08      -18.25     40.87 o 
  -5  14   8      270.22      292.92     57.55 o 
  -4  14   8       58.42       52.33     37.58 o 
  -3  14   8      114.93      160.34     48.82 o 
  -2  14   8       15.99       -7.71     29.55 o 
  -1  14   8      970.27      826.27    115.06 o 
   0  14   8      430.67      420.05     58.99 o 
   1  14   8     1309.52     1255.89     43.55 o 
   2  14   8       28.49        8.01     31.46 o 
   3  14   8       16.46       21.62     36.21 o 
   4  14   8       65.23       58.05     33.56 o 
   5  14   8      256.48      258.14     59.96 o 
   6  14   8      232.85      217.45     48.61 o 
  -6  15   8        2.29       21.18     70.46 o 
  -5  15   8     1092.81     1168.96    118.34 o 
  -4  15   8        0.47       72.11     47.55 o 
  -3  15   8      199.97      168.90     44.16 o 
  -2  15   8      597.31      575.90     51.26 o 
  -1  15   8     3393.58     3189.04    191.26 o 
   0  15   8     1410.13     1292.30     69.33 o 
   1  15   8      180.37      172.65     15.30 o 
   2  15   8       14.48       15.44     38.11 o 
   3  15   8      386.63      415.81     52.78 o 
   4  15   8       24.40       -0.31     31.39 o 
   5  15   8      261.25      281.82     50.48 o 
  -6  16   8        3.34       27.09     46.40 o 
  -5  16   8      173.48      194.95     48.68 o 
  -4  16   8     1000.53     1047.87     88.95 o 
  -3  16   8      755.59      758.89     85.58 o 
  -2  16   8      891.56      953.03     93.60 o 
  -1  16   8        3.06        6.89     15.84 o 
   0  16   8     1819.07     1842.03    104.24 o 
   1  16   8      548.73      544.53     24.97 o 
   2  16   8      150.92      146.03     31.20 o 
   3  16   8        3.59        0.39     34.86 o 
   4  16   8        5.09      -15.40     71.25 o 
   5  16   8       46.49       48.53     42.75 o 
  -6  17   8      142.20      185.13     56.46 o 
  -5  17   8       14.18      -56.81     54.29 o 
  -4  17   8       53.53       43.82     58.30 o 
  -3  17   8       29.48       10.67     53.50 o 
  -2  17   8     2012.83     1947.58     97.06 o 
  -1  17   8        2.94        3.50      8.57 o 
   0  17   8      227.91      256.65     33.64 o 
   1  17   8       83.79       76.22     17.05 o 
   2  17   8       88.38       94.29     37.32 o 
   3  17   8        9.86       27.02     27.93 o 
   4  17   8       79.30      108.60     35.85 o 
   5  17   8       21.77       59.44     92.35 o 
  -5  18   8      190.20      281.27     52.37 o 
  -4  18   8       66.25       18.59     75.26 o 
  -3  18   8     1230.49     1221.43    120.66 o 
  -2  18   8        9.08       -9.41     37.15 o 
  -1  18   8      127.90       86.99     45.47 o 
   0  18   8       97.09       73.76     28.50 o 
   1  18   8      261.44      336.09     34.72 o 
   2  18   8       38.09       -5.35     54.29 o 
   3  18   8        7.03       -1.69     27.73 o 
   4  18   8       99.73       72.02     50.23 o 
  -5  19   8      214.61      262.01     95.29 o 
  -4  19   8       43.64        1.43     52.70 o 
  -3  19   8      350.98      421.41     59.74 o 
  -2  19   8       54.60       38.63     20.37 o 
  -1  19   8      437.29      437.68     22.11 o 
   0  19   8      110.69      117.26     40.87 o 
   1  19   8        1.75        3.66     18.80 o 
   2  19   8       41.34       38.81     59.97 o 
   3  19   8      302.38      153.11    102.21 o 
   4  19   8       28.73       -1.34     31.40 o 
  -4  20   8      299.86      239.52     66.25 o 
  -3  20   8      129.74      118.08     48.96 o 
  -2  20   8       86.98       83.23     22.10 o 
  -1  20   8        0.65       -0.50     12.70 o 
   0  20   8      599.23      633.29     57.94 o 
   1  20   8       79.42      107.95     28.24 o 
   2  20   8      125.61      108.24     77.90 o 
   3  20   8       22.88       37.09     91.52 o 
  -3  21   8       22.91       91.31     45.58 o 
  -2  21   8      551.63      541.57     53.27 o 
  -1  21   8       94.15       64.79     22.05 o 
   0  21   8      779.26      734.54    111.00 o 
   1  21   8       95.77       98.35     62.85 o 
   2  21   8      254.40      293.69     81.99 o 
  -2  22   8      109.49       44.91     42.02 o 
  -1  22   8       12.15       48.65     28.12 o 
   0  22   8        1.12       18.76     26.28 o 
   1  22   8      639.71      886.96    127.53 o 
  -7   0   9      693.45      829.32    135.49 o 
  -5   0   9      429.23      408.87    150.06 o 
  -3   0   9     5877.01     5886.86    249.67 o 
  -1   0   9      665.98      636.17     37.57 o 
   1   0   9     1035.22      948.75     75.71 o 
   3   0   9     3704.20     3638.39    102.44 o 
   5   0   9      349.69      442.22     64.73 o 
   7   0   9      103.92      103.89     34.12 o 
  -8   1   9       74.47       59.75     39.46 o 
  -7   1   9      224.79      143.48     69.52 o 
  -6   1   9       85.60      110.07     45.37 o 
  -5   1   9        3.96       -1.85     32.74 o 
  -4   1   9       86.00       99.90     44.26 o 
  -3   1   9      179.32      248.09     53.91 o 
  -2   1   9     1229.05     1126.02     61.23 o 
  -1   1   9     3170.71     3147.95     57.29 o 
   0   1   9      108.88      101.35     26.93 o 
   1   1   9      211.53      229.63     21.43 o 
   2   1   9      433.66      458.44     24.02 o 
   3   1   9     2244.52     2151.07     44.09 o 
   4   1   9      658.39      649.10     29.69 o 
   5   1   9      192.66      230.91     20.23 o 
   6   1   9       20.61       -6.22     23.52 o 
   7   1   9       89.00       68.20     23.15 o 
  -8   2   9      661.17      757.51     72.76 o 
  -7   2   9        3.38       49.77     24.55 o 
  -6   2   9      136.08      121.67     59.62 o 
  -5   2   9      207.03      226.47     75.88 o 
  -4   2   9      889.88      908.05     71.83 o 
  -3   2   9        3.08       29.37     43.46 o 
  -2   2   9     1439.92     1404.56     50.23 o 
  -1   2   9       18.87       11.79     17.03 o 
   0   2   9      851.55      863.03     28.02 o 
   1   2   9       47.61       40.84     15.51 o 
   2   2   9     2624.65     2562.99     49.36 o 
   3   2   9        7.34       12.67     17.04 o 
   4   2   9      973.94      926.21     35.82 o 
   5   2   9       60.38       56.01     15.68 o 
   6   2   9      878.91      892.44     56.36 o 
   7   2   9        4.68       -5.47     19.72 o 
  -8   3   9       30.82      -19.65     27.79 o 
  -7   3   9      328.70      333.87     73.58 o 
  -6   3   9      357.53      369.43     54.39 o 
  -5   3   9      712.39      687.30     58.18 o 
  -4   3   9      143.21      133.31     42.27 o 
  -3   3   9       12.34       21.62     41.04 o 
  -2   3   9      959.02      959.71     32.05 o 
  -1   3   9      491.56      484.78     24.06 o 
   0   3   9      252.45      252.83     21.10 o 
   1   3   9        1.38       15.03     14.92 o 
   2   3   9      716.57      697.49     28.01 o 
   3   3   9      221.31      256.20     25.25 o 
   4   3   9       22.99       42.38     20.58 o 
   5   3   9       42.46       32.97     17.53 o 
   6   3   9       46.95       22.25     18.39 o 
   7   3   9       59.15       44.78     22.46 o 
  -8   4   9       11.66       43.05     26.84 o 
  -7   4   9      526.95      577.98     57.19 o 
  -6   4   9      773.62      702.55    101.56 o 
  -5   4   9      209.92      198.89     32.36 o 
  -4   4   9      634.34      712.70     50.57 o 
  -3   4   9     2446.80     2507.20    107.56 o 
  -2   4   9     2345.70     2264.47     46.40 o 
  -1   4   9      206.76      194.90     20.09 o 
   0   4   9     1822.60     1837.14     36.91 o 
   1   4   9     1923.19     1876.79     37.26 o 
   2   4   9       66.54       58.19     18.86 o 
   3   4   9       36.69       20.18     19.75 o 
   4   4   9      344.24      355.34     23.63 o 
   5   4   9     1583.39     1451.20     64.96 o 
   6   4   9       24.00       33.37     17.82 o 
   7   4   9      179.08      147.70     22.55 o 
  -8   5   9        5.57      -18.92     34.78 o 
  -7   5   9      113.91       77.99     32.77 o 
  -6   5   9      830.99      831.70     91.98 o 
  -5   5   9     2531.04     2284.58    111.65 o 
  -4   5   9      245.49      223.98     17.71 o 
  -3   5   9       41.21       39.76     27.63 o 
  -2   5   9      763.49      758.56     48.66 o 
  -1   5   9     1982.34     1864.26     48.90 o 
   0   5   9     1584.27     1568.56     58.97 o 
   1   5   9      155.97      180.01     23.81 o 
   2   5   9       82.56      103.32     18.87 o 
   3   5   9       46.42       32.74      9.62 o 
   4   5   9      945.63      826.08     66.34 o 
   5   5   9      194.34      183.57     23.38 o 
   6   5   9        9.27        4.04     17.95 o 
   7   5   9      192.77      130.05     42.85 o 
  -8   6   9      439.40      371.10     61.88 o 
  -7   6   9      107.01       40.68     22.87 o 
  -6   6   9       30.43       37.43     24.28 o 
  -5   6   9        7.04       -7.41     15.96 o 
  -4   6   9     1466.74     1366.24     68.87 o 
  -3   6   9       76.53      117.83     36.96 o 
  -2   6   9     3721.91     3332.19    104.45 o 
  -1   6   9     1251.21     1267.17     88.91 o 
   0   6   9      322.95      346.65     21.81 o 
   1   6   9       25.43       28.19     14.69 o 
   2   6   9      491.76      515.23     28.53 o 
   3   6   9       14.25       61.20     27.13 o 
   4   6   9      186.77      172.78     31.02 o 
   5   6   9        0.24        3.38     25.75 o 
   6   6   9      714.36      792.18     65.34 o 
   7   6   9       28.05       54.14     40.77 o 
  -8   7   9        1.40      -17.35     20.92 o 
  -7   7   9      807.11      734.98     81.90 o 
  -6   7   9      760.54      687.86     50.62 o 
  -5   7   9        1.83        3.00     12.97 o 
  -4   7   9      422.43      449.28     51.94 o 
  -3   7   9      115.81       86.76     37.01 o 
  -2   7   9       53.91       57.95     26.95 o 
  -1   7   9     1529.88     1374.95    119.40 o 
   0   7   9     3565.78     3467.58     78.91 o 
   1   7   9       47.39       41.20     14.45 o 
   2   7   9      188.47      191.02     36.67 o 
   3   7   9      818.21      771.70     44.33 o 
   4   7   9      230.10      273.78     38.43 o 
   5   7   9        0.57        1.33     34.03 o 
   6   7   9       23.23       81.57     39.24 o 
   7   7   9      258.43      232.53     40.67 o 
  -8   8   9       24.51        7.76     30.88 o 
  -7   8   9      448.76      419.65     55.47 o 
  -6   8   9      403.58      344.23     37.23 o 
  -5   8   9      167.49      137.55     25.67 o 
  -4   8   9      305.07      395.88     59.39 o 
  -3   8   9     2282.73     2262.39     84.62 o 
  -2   8   9       28.36       90.01     27.68 o 
  -1   8   9        2.35        8.64     23.69 o 
   0   8   9      211.38      200.17     26.81 o 
   1   8   9      874.63      840.07     23.68 o 
   2   8   9       43.93      129.74     42.10 o 
   3   8   9        5.40       19.18     36.65 o 
   4   8   9      339.25      351.08     39.80 o 
   5   8   9     1487.62     1468.66     67.29 o 
   6   8   9       24.31        0.86     30.93 o 
   7   8   9      154.54      165.92     44.02 o 
  -7   9   9       26.17       55.21     34.04 o 
  -6   9   9      575.15      509.98     43.21 o 
  -5   9   9      133.06      168.35     55.94 o 
  -4   9   9      387.20      405.90     50.22 o 
  -3   9   9       15.58        2.21     25.22 o 
  -2   9   9      684.41      752.02     43.92 o 
  -1   9   9     1712.79     1570.91     50.82 o 
   0   9   9      204.66      202.13     18.39 o 
   1   9   9       25.47       24.93     16.49 o 
   2   9   9      185.92      204.31     36.30 o 
   3   9   9       43.04       57.86     26.59 o 
   4   9   9      616.35      655.27     48.47 o 
   5   9   9      793.00      840.57    106.60 o 
   6   9   9       49.77       16.58     29.79 o 
  -7  10   9       90.45       95.68     56.82 o 
  -6  10   9        7.67       30.49     53.79 o 
  -5  10   9      134.93      118.33     41.88 o 
  -4  10   9      159.62      206.19     48.66 o 
  -3  10   9      823.90      849.80     71.68 o 
  -2  10   9     2900.21     2800.80    159.41 o 
  -1  10   9     1066.77      996.60     63.53 o 
   0  10   9      635.84      606.95     27.93 o 
   1  10   9      326.24      334.49     22.40 o 
   2  10   9      727.37      808.77     40.70 o 
   3  10   9      853.50      874.49     65.67 o 
   4  10   9        1.41        1.07     39.23 o 
   5  10   9      133.22       70.07     50.93 o 
   6  10   9      450.22      584.09     53.78 o 
  -7  11   9       23.15      -20.41     47.78 o 
  -6  11   9      274.33      262.36     59.41 o 
  -5  11   9      426.17      509.77     61.90 o 
  -4  11   9     1196.70     1110.25     68.46 o 
  -3  11   9       87.55      160.75     40.01 o 
  -2  11   9        9.78       16.87     28.42 o 
  -1  11   9      694.56      666.89    100.97 o 
   0  11   9     1433.83     1454.61     55.14 o 
   1  11   9       84.85       80.54     11.75 o 
   2  11   9       11.77        7.24     29.54 o 
   3  11   9       64.45       48.07     27.88 o 
   4  11   9      362.63      366.54     41.35 o 
   5  11   9      189.16      189.40     49.12 o 
   6  11   9        8.23      -37.48     42.71 o 
  -7  12   9       96.91      151.20     60.34 o 
  -6  12   9        4.10      -11.09     40.70 o 
  -5  12   9        4.48       -1.35     38.42 o 
  -4  12   9       45.02       21.82     44.71 o 
  -3  12   9      628.18      688.57     63.73 o 
  -2  12   9      288.46      333.46     49.43 o 
  -1  12   9      247.52      268.09     33.53 o 
   0  12   9       81.68       60.19     15.92 o 
   1  12   9      634.40      558.87     33.85 o 
   2  12   9       24.00        9.42     20.23 o 
   3  12   9      177.90      122.58     45.83 o 
   4  12   9       26.79       41.78     40.64 o 
   5  12   9      158.18      183.23     43.20 o 
   6  12   9       29.25       -0.20     36.80 o 
  -7  13   9        0.46      -24.12     51.61 o 
  -6  13   9      113.22      142.18     56.27 o 
  -5  13   9     1343.11     1330.41     99.89 o 
  -4  13   9       72.13       68.29     44.16 o 
  -3  13   9       24.34        9.57     49.93 o 
  -2  13   9       47.70       98.90     36.56 o 
  -1  13   9     1761.39     1526.17    156.48 o 
   0  13   9       39.15       29.89     14.83 o 
   1  13   9       53.94       52.38     15.73 o 
   2  13   9       32.89       39.10     40.06 o 
   3  13   9       18.78       40.40     28.25 o 
   4  13   9      170.50      169.87     47.60 o 
   5  13   9      294.56      305.09     61.11 o 
   6  13   9        0.68       11.86     36.16 o 
  -6  14   9      104.93       77.32     54.24 o 
  -5  14   9       89.40       51.79     49.29 o 
  -4  14   9      740.13      801.87     61.62 o 
  -3  14   9      520.47      513.49     55.04 o 
  -2  14   9       30.87       87.83     54.43 o 
  -1  14   9        3.86       32.30     40.85 o 
   0  14   9      988.95      944.44     54.49 o 
   1  14   9        0.65        5.42     17.19 o 
   2  14   9      277.13      285.28     32.58 o 
   3  14   9        0.16        9.46     26.20 o 
   4  14   9       61.72       53.58     35.21 o 
   5  14   9      156.67      101.40     41.20 o 
  -6  15   9      182.97      229.85     60.58 o 
  -5  15   9        9.70       86.05     43.11 o 
  -4  15   9      684.52      615.71     56.37 o 
  -3  15   9       50.84        1.91     35.87 o 
  -2  15   9      922.58      988.05    100.53 o 
  -1  15   9      205.93      236.26     58.95 o 
   0  15   9     1418.12     1318.57     75.33 o 
   1  15   9       43.12       35.74     27.80 o 
   2  15   9       67.04       63.19     37.92 o 
   3  15   9       49.02       84.58     42.60 o 
   4  15   9      113.08      124.74     45.27 o 
   5  15   9      147.73      115.19     42.66 o 
  -6  16   9        9.77       37.95     51.12 o 
  -5  16   9       61.76       23.09     41.05 o 
  -4  16   9      303.62      342.07     59.06 o 
  -3  16   9      666.56      746.12    126.04 o 
  -2  16   9      682.78      799.90     70.54 o 
  -1  16   9      927.49      947.63    139.91 o 
   0  16   9       25.03       34.75     12.17 o 
   1  16   9      371.65      364.84     37.57 o 
   2  16   9       88.26       72.70     25.01 o 
   3  16   9       11.91       -9.28     36.03 o 
   4  16   9        4.14       28.57     44.19 o 
   5  16   9       47.27      149.98    112.48 o 
  -5  17   9      652.30      759.89     65.86 o 
  -4  17   9        1.89      -14.65     62.40 o 
  -3  17   9       37.34       42.63     49.97 o 
  -2  17   9        8.13       19.87     30.96 o 
  -1  17   9      385.13      383.36     35.27 o 
   0  17   9      155.20      149.74     20.80 o 
   1  17   9       32.06       30.03     16.50 o 
   2  17   9        2.05        5.19     21.71 o 
   3  17   9       59.05       70.74     29.98 o 
   4  17   9       29.42       -2.55     37.48 o 
  -5  18   9       19.33       46.31     51.54 o 
  -4  18   9      554.44      630.07    106.06 o 
  -3  18   9       68.03       58.38     52.32 o 
  -2  18   9      932.70      913.94     85.42 o 
  -1  18   9      103.25       68.38     22.24 o 
   0  18   9      118.55      139.14     30.35 o 
   1  18   9       55.48       41.15     11.71 o 
   2  18   9        3.78       23.60     37.17 o 
   3  18   9       12.63       27.73     27.53 o 
   4  18   9        1.59       16.55     29.09 o 
  -4  19   9      292.83      295.39     58.85 o 
  -3  19   9        1.14       -9.17     41.74 o 
  -2  19   9      276.67      256.54     56.14 o 
  -1  19   9       42.51       26.63     13.20 o 
   0  19   9       43.37       47.23     17.24 o 
   1  19   9       33.71       40.44     23.66 o 
   2  19   9       51.38       40.30     36.64 o 
   3  19   9        1.72      -10.41     39.60 o 
  -3  20   9      331.46      309.29     51.06 o 
  -2  20   9      194.09      171.31     39.49 o 
  -1  20   9       53.47       57.50     43.08 o 
   0  20   9       10.74       24.32     17.01 o 
   1  20   9      500.73      436.45     55.57 o 
   2  20   9      228.03      191.25     64.48 o 
  -2  21   9        1.69        8.91     35.67 o 
  -1  21   9      287.40      239.24     43.55 o 
   0  21   9       94.25       31.36     14.19 o 
   1  21   9      160.85      174.48     39.36 o 
  -8   0  10      320.41      314.71     41.74 o 
  -6   0  10     1841.55     2092.63    173.55 o 
  -4   0  10       21.83      -61.77     63.51 o 
  -2   0  10     7465.42     7392.35    214.22 o 
   0   0  10       51.86       42.68     20.24 o 
   2   0  10     1015.76     1030.43     60.89 o 
   4   0  10     1762.60     1725.88     81.34 o 
   6   0  10      104.57       79.62     36.93 o 
  -8   1  10       98.37       59.11     40.88 o 
  -7   1  10       60.55       44.56     49.27 o 
  -6   1  10      223.11      150.35     63.50 o 
  -5   1  10      259.55      310.44     64.44 o 
  -4   1  10       15.84       10.66     39.45 o 
  -3   1  10     4324.92     4360.18    168.62 o 
  -2   1  10        9.97       10.27     16.49 o 
  -1   1  10     1666.66     1673.68     37.21 o 
   0   1  10     1480.42     1504.04     37.22 o 
   1   1  10     2613.18     2560.45     62.72 o 
   2   1  10       16.82       16.08     15.83 o 
   3   1  10        8.63       38.72     19.21 o 
   4   1  10     2492.08     2399.17     48.93 o 
   5   1  10      117.56      111.95     22.96 o 
   6   1  10       11.48       11.90     17.58 o 
   7   1  10        2.91       -2.99     17.54 o 
  -8   2  10        3.90       28.41     23.93 o 
  -7   2  10     1006.35      926.80     91.60 o 
  -6   2  10        3.85       52.91     49.99 o 
  -5   2  10      175.73      187.13     51.84 o 
  -4   2  10     1598.96     1596.95    181.38 o 
  -3   2  10     1890.15     1933.13    105.68 o 
  -2   2  10      245.10      289.59     31.18 o 
  -1   2  10     2215.98     2191.70     47.18 o 
   0   2  10      132.10      145.54     18.55 o 
   1   2  10     1425.11     1420.42     35.28 o 
   2   2  10        0.61      -13.76     17.01 o 
   3   2  10     2194.98     2106.27     46.48 o 
   4   2  10      249.05      232.62     29.11 o 
   5   2  10      141.39      118.77     22.24 o 
   6   2  10        9.56      -11.85     15.75 o 
   7   2  10       92.99       64.37     26.05 o 
  -8   3  10       49.40       34.24     28.25 o 
  -7   3  10        0.29       -9.68     26.81 o 
  -6   3  10       10.55       34.17     18.18 o 
  -5   3  10      157.79      118.99     43.41 o 
  -4   3  10      666.76      657.49     51.63 o 
  -3   3  10      682.59      660.59     23.71 o 
  -2   3  10      118.77      118.36     14.40 o 
  -1   3  10       65.84       71.53     17.84 o 
   0   3  10      977.21      930.24     32.87 o 
   1   3  10       20.18       10.17     15.27 o 
   2   3  10        7.94       12.23     12.56 o 
   3   3  10     1673.18     1654.74     49.85 o 
   4   3  10      855.84      830.02     34.77 o 
   5   3  10      504.34      485.76     35.11 o 
   6   3  10       74.63       67.98     28.86 o 
   7   3  10      100.27       60.38     35.05 o 
  -8   4  10       77.52       60.08     25.48 o 
  -7   4  10        0.30      -13.93     32.27 o 
  -6   4  10      241.06      236.46     32.10 o 
  -5   4  10      201.07      150.33     28.86 o 
  -4   4  10       27.16       35.97     33.32 o 
  -3   4  10       25.15       10.55     12.85 o 
  -2   4  10     7906.48     7870.11    147.26 o 
  -1   4  10      136.14      158.32     18.87 o 
   0   4  10      132.46      124.05     15.83 o 
   1   4  10       25.04       37.50     12.22 o 
   2   4  10      416.63      427.44     27.70 o 
   3   4  10      457.36      438.81     19.25 o 
   4   4  10       17.16        6.96     16.11 o 
   5   4  10       32.61       45.44     10.85 o 
   6   4  10      231.49      285.66     46.53 o 
   7   4  10        4.85       -4.58     27.79 o 
  -8   5  10        2.25       20.40     21.37 o 
  -7   5  10        6.19       27.14     35.53 o 
  -6   5  10      481.94      459.63     76.91 o 
  -5   5  10      235.04      177.25     31.08 o 
  -4   5  10     3179.51     3041.02    145.28 o 
  -3   5  10      906.00      890.63     53.13 o 
  -2   5  10      279.34      283.73     22.22 o 
  -1   5  10     2629.12     2669.75     47.04 o 
   0   5  10     1909.75     1938.55     58.66 o 
   1   5  10      131.78      133.82     20.44 o 
   2   5  10       15.03       -6.59     15.26 o 
   3   5  10      226.79      235.16     20.05 o 
   4   5  10       73.61       98.00     14.93 o 
   5   5  10      181.80      194.05     34.45 o 
   6   5  10       22.41       14.23     27.99 o 
  -8   6  10       98.48       43.45     71.59 o 
  -7   6  10       31.74       54.58     28.41 o 
  -6   6  10      783.17      604.72     80.57 o 
  -5   6  10      122.82      107.23     15.57 o 
  -4   6  10      245.38      225.28     44.15 o 
  -3   6  10     2759.44     2841.65    102.83 o 
  -2   6  10       71.12      107.09     42.85 o 
  -1   6  10      653.66      584.16     79.36 o 
   0   6  10       69.12       62.30     21.68 o 
   1   6  10      351.44      368.13     19.42 o 
   2   6  10       59.09       57.57     14.20 o 
   3   6  10      314.01      394.53     68.45 o 
   4   6  10       43.62       41.40     27.77 o 
   5   6  10      137.53      120.67     40.86 o 
   6   6  10       68.38       79.35     38.94 o 
  -7   7  10       85.61       96.63     31.45 o 
  -6   7  10       91.27       90.85     40.24 o 
  -5   7  10     1086.19     1207.42     76.22 o 
  -4   7  10     1172.68     1316.25     75.10 o 
  -3   7  10      172.22      144.21     34.62 o 
  -2   7  10       11.59        9.99     25.53 o 
  -1   7  10      942.95     1038.95     86.61 o 
   0   7  10      609.51      612.81     59.14 o 
   1   7  10      204.34      214.33     21.85 o 
   2   7  10      341.88      356.84     16.38 o 
   3   7  10      555.99      523.30     40.92 o 
   4   7  10      817.20      831.89     71.72 o 
   5   7  10      545.48      523.33     58.25 o 
   6   7  10        0.21       14.13     29.73 o 
  -7   8  10      280.38      310.02     71.48 o 
  -6   8  10      292.89      259.26     44.71 o 
  -5   8  10      234.15      153.49     44.07 o 
  -4   8  10      241.27      237.46     50.22 o 
  -3   8  10      422.16      402.13     46.58 o 
  -2   8  10     3175.26     3157.92    103.19 o 
  -1   8  10       55.95       69.33     54.63 o 
   0   8  10      221.23      229.85     24.55 o 
   1   8  10      339.32      348.33     25.11 o 
   2   8  10     1460.65     1456.89     70.50 o 
   3   8  10      176.95      315.35     80.61 o 
   4   8  10       10.15       -9.84     38.72 o 
   5   8  10       49.38      108.61     45.36 o 
   6   8  10      290.99      226.29     42.16 o 
  -7   9  10       64.13      106.58     58.25 o 
  -6   9  10        2.79       -1.21     44.26 o 
  -5   9  10      349.50      320.85     71.02 o 
  -4   9  10     1399.41     1297.04     73.98 o 
  -3   9  10      185.66      270.67     39.43 o 
  -2   9  10       49.16       10.90     31.88 o 
  -1   9  10      340.15      318.95     43.80 o 
   0   9  10      571.10      532.65     27.58 o 
   1   9  10       79.27       75.13     20.75 o 
   2   9  10        1.88        1.93     35.91 o 
   3   9  10      414.20      385.20     39.94 o 
   4   9  10      521.77      579.57     59.73 o 
   5   9  10      134.72      139.49     48.73 o 
   6   9  10      109.25       85.70     37.54 o 
  -7  10  10      422.22      552.18     83.87 o 
  -6  10  10      125.52      134.74     57.38 o 
  -5  10  10      664.94      609.83     58.20 o 
  -4  10  10      135.43      117.71     38.92 o 
  -3  10  10      914.95      989.07     67.02 o 
  -2  10  10       36.82       43.73     44.11 o 
  -1  10  10     1451.18     1410.89     49.39 o 
   0  10  10      329.51      372.81     42.10 o 
   1  10  10       96.73       92.02     18.06 o 
   2  10  10       12.63       14.03     20.40 o 
   3  10  10      365.68      406.80     48.73 o 
   4  10  10       18.77       31.08     45.92 o 
   5  10  10       80.30       75.20     37.21 o 
   6  10  10       12.74       26.53     41.34 o 
  -7  11  10       39.39      102.40     60.25 o 
  -6  11  10       92.30       58.59     50.42 o 
  -5  11  10     1167.31     1124.10     80.21 o 
  -4  11  10      452.09      526.05     72.56 o 
  -3  11  10      121.67      111.24     41.35 o 
  -2  11  10       43.30        8.76     30.27 o 
  -1  11  10      108.14      103.93     25.13 o 
   0  11  10      837.70      774.37     44.33 o 
   1  11  10     1190.68     1092.50     64.45 o 
   2  11  10       13.01      -18.78     32.71 o 
   3  11  10      101.15      109.93     29.43 o 
   4  11  10       75.57       73.76     33.36 o 
   5  11  10      465.59      485.13     81.99 o 
   6  11  10        7.33      -48.64     60.65 o 
  -6  12  10      334.85      310.05     78.38 o 
  -5  12  10       29.53       29.03     45.00 o 
  -4  12  10        4.48       -5.56     39.54 o 
  -3  12  10      115.67      126.99     38.37 o 
  -2  12  10       23.61       24.03     42.76 o 
  -1  12  10       31.52       12.21     22.05 o 
   0  12  10        9.42        6.60     11.01 o 
   1  12  10        6.11       11.10     13.24 o 
   2  12  10      933.71      999.51    134.99 o 
   3  12  10        4.78       19.32     31.19 o 
   4  12  10        0.21       13.40     39.60 o 
   5  12  10       11.40       14.12     36.50 o 
  -6  13  10       13.72       61.49     53.21 o 
  -5  13  10      109.13       98.85     50.85 o 
  -4  13  10      611.79      672.02     65.56 o 
  -3  13  10       28.01        7.92     39.71 o 
  -2  13  10       18.60       21.19     27.69 o 
  -1  13  10      647.12      607.82     46.95 o 
   0  13  10      535.09      496.25     37.36 o 
   1  13  10      212.91      163.38     25.55 o 
   2  13  10       65.62       61.91     30.32 o 
   3  13  10       63.46       30.68     40.28 o 
   4  13  10      386.69      431.07     57.05 o 
   5  13  10      131.06      106.01     50.02 o 
  -6  14  10        8.28       39.94     51.83 o 
  -5  14  10       93.35       93.29     54.27 o 
  -4  14  10       96.81      119.78     44.98 o 
  -3  14  10     1155.88     1040.43    112.78 o 
  -2  14  10       12.46        9.50     28.21 o 
  -1  14  10       90.07       98.91     41.36 o 
   0  14  10       15.58       14.09     19.14 o 
   1  14  10      901.52      781.74     54.71 o 
   2  14  10        1.34       10.73     29.83 o 
   3  14  10       92.82       89.82     32.02 o 
   4  14  10       72.40       73.56     33.64 o 
   5  14  10        1.08       -0.85     33.37 o 
  -5  15  10      866.40      977.09     75.02 o 
  -4  15  10        0.38      -50.92     38.38 o 
  -3  15  10      241.91      228.25     49.58 o 
  -2  15  10      229.20      221.38     48.01 o 
  -1  15  10       62.20       32.81     38.92 o 
   0  15  10       28.85       28.96     14.02 o 
   1  15  10      429.60      308.13     84.86 o 
   2  15  10      519.26      464.52     65.36 o 
   3  15  10       42.69       71.76     29.69 o 
   4  15  10       33.89       43.89     34.45 o 
  -5  16  10        8.31       32.80     45.66 o 
  -4  16  10       93.03       88.36     60.26 o 
  -3  16  10      210.78      155.87     44.56 o 
  -2  16  10      758.59      766.31     53.65 o 
  -1  16  10      151.78      221.72     52.46 o 
   0  16  10        9.14       23.33     13.72 o 
   1  16  10        0.33       15.38     12.99 o 
   2  16  10      123.85      270.89     95.40 o 
   3  16  10        2.74       18.95     38.96 o 
   4  16  10       66.92      102.40     51.66 o 
  -5  17  10       78.73       59.23     56.03 o 
  -4  17  10      689.47      779.33     73.79 o 
  -3  17  10       13.36       44.92     49.26 o 
  -2  17  10       50.36       50.39     37.09 o 
  -1  17  10        1.59      -21.32     23.16 o 
   0  17  10      120.80      117.76     24.45 o 
   1  17  10      194.74      162.92     44.45 o 
   2  17  10        2.49       33.66     33.42 o 
   3  17  10        0.79       -2.62     36.66 o 
  -4  18  10        1.92        7.35     44.18 o 
  -3  18  10      327.86      549.17    103.30 o 
  -2  18  10      214.67      251.18     40.15 o 
  -1  18  10      337.40      245.19     49.89 o 
   0  18  10       41.72       92.36     25.49 o 
   1  18  10       59.02       80.88     32.00 o 
   2  18  10        7.10       19.11     26.56 o 
   3  18  10       14.68       45.52     39.89 o 
  -3  19  10      164.51      153.80     44.98 o 
  -2  19  10        0.75       -4.11     49.56 o 
  -1  19  10      145.32      185.83     50.28 o 
   0  19  10      107.00       45.75     22.50 o 
   1  19  10       82.75       51.72     46.14 o 
   2  19  10       21.20        8.34     24.86 o 
  -2  20  10      363.74      454.92     70.69 o 
  -1  20  10       41.95       51.84     26.35 o 
   0  20  10       70.88       40.70     33.27 o 
   1  20  10        2.08       -1.53     22.91 o 
  -7   0  11      433.08      425.40    126.14 o 
  -5   0  11      777.53     1017.83    123.53 o 
  -3   0  11     2942.46     2939.08    167.46 o 
  -1   0  11     6305.50     6189.97    166.31 o 
   1   0  11      243.58      286.72     41.97 o 
   3   0  11     2931.63     2921.65    106.51 o 
   5   0  11      161.27      219.49     91.00 o 
  -7   1  11      106.17       73.61     82.71 o 
  -6   1  11       11.97       24.52     72.64 o 
  -5   1  11       82.81       97.61     54.68 o 
  -4   1  11     1480.56     1569.61     93.17 o 
  -3   1  11     4280.09     4333.73    171.44 o 
  -2   1  11     1128.41     1081.70     35.11 o 
  -1   1  11      746.30      787.19     32.88 o 
   0   1  11     1173.47     1183.11     33.96 o 
   1   1  11      304.74      248.35     23.72 o 
   2   1  11      276.67      328.91     27.22 o 
   3   1  11       17.70       39.05     23.43 o 
   4   1  11      352.64      365.42     33.58 o 
   5   1  11      241.01      270.54     25.04 o 
   6   1  11       31.19       31.57     17.34 o 
  -7   2  11        0.70       -8.47     36.24 o 
  -6   2  11     1206.20     1407.17    110.09 o 
  -5   2  11       20.65       34.91     51.09 o 
  -4   2  11      370.75      405.12     78.17 o 
  -3   2  11       41.91       35.01     31.63 o 
  -2   2  11     3457.02     3318.54     69.79 o 
  -1   2  11       31.31       18.30     17.91 o 
   0   2  11        2.37      -20.10     17.54 o 
   1   2  11       31.83       48.83     17.14 o 
   2   2  11      350.14      382.93     25.25 o 
   3   2  11       97.64      107.51     22.69 o 
   4   2  11     1304.92     1173.82     42.62 o 
   5   2  11       17.14       -5.35     17.75 o 
   6   2  11       73.18       22.10     13.89 o 
  -7   3  11      497.84      453.15     73.54 o 
  -6   3  11      138.92      110.35     42.67 o 
  -5   3  11     1843.33     1733.04    152.02 o 
  -4   3  11      324.50      390.58     61.41 o 
  -3   3  11     3111.83     3099.58    102.02 o 
  -2   3  11       91.78      106.89     29.95 o 
  -1   3  11      873.55      887.59     35.02 o 
   0   3  11      427.83      430.01     29.25 o 
   1   3  11      394.24      418.58     22.37 o 
   2   3  11       26.82       30.88     15.31 o 
   3   3  11      146.54      122.66     23.73 o 
   4   3  11      658.98      647.52     42.89 o 
   5   3  11       55.95       67.72     21.52 o 
   6   3  11        6.16       31.40     18.77 o 
  -7   4  11      213.69      184.00     29.82 o 
  -6   4  11      137.85       98.85     28.44 o 
  -5   4  11     3460.60     2885.74    301.75 o 
  -4   4  11       46.77      112.04     64.21 o 
  -3   4  11        5.49       17.45     10.25 o 
  -2   4  11      216.43      258.03     37.48 o 
  -1   4  11       13.69        3.08     11.14 o 
   0   4  11       95.81       86.97     15.58 o 
   1   4  11       77.93       89.72     15.82 o 
   2   4  11        9.46       -3.52     15.36 o 
   3   4  11      552.32      609.74     50.08 o 
   4   4  11       12.56        0.90     17.71 o 
   5   4  11        5.86        7.94     24.17 o 
   6   4  11       29.80       47.32     29.88 o 
  -7   5  11      225.52      168.83     53.87 o 
  -6   5  11      508.92      424.28    165.06 o 
  -5   5  11        3.44        9.12     13.82 o 
  -4   5  11      749.86      695.05     24.87 o 
  -3   5  11      878.66     1004.93     97.72 o 
  -2   5  11      415.87      424.80     15.53 o 
  -1   5  11      276.04      243.34     17.40 o 
   0   5  11     1422.74     1342.79     57.15 o 
   1   5  11      175.04      229.72     44.33 o 
   2   5  11       67.47      111.71     15.15 o 
   3   5  11       67.92       47.66     14.36 o 
   4   5  11       23.57       22.50     12.82 o 
   5   5  11      109.47      152.37     35.73 o 
   6   5  11       88.74       35.41     38.43 o 
  -7   6  11        0.10      -25.63     48.93 o 
  -6   6  11     1685.26     1421.38    193.96 o 
  -5   6  11       14.32       39.07     41.75 o 
  -4   6  11       30.08       12.87     33.18 o 
  -3   6  11     1780.93     1713.57     84.03 o 
  -2   6  11     1215.89     1199.42     63.58 o 
  -1   6  11        0.71      -14.22     27.91 o 
   0   6  11        1.52       -9.60     26.13 o 
   1   6  11      300.39      297.56     29.63 o 
   2   6  11      156.20      205.40     26.42 o 
   3   6  11       10.03       39.64     29.37 o 
   4   6  11      163.17      191.11     41.01 o 
   5   6  11       81.04       94.16     41.03 o 
   6   6  11      132.75      102.50     37.61 o 
  -7   7  11      435.03      608.10     73.94 o 
  -6   7  11        0.15        6.82     47.89 o 
  -5   7  11        8.76       14.24     36.51 o 
  -4   7  11     2993.00     3028.72    106.10 o 
  -3   7  11      465.13      489.34     44.15 o 
  -2   7  11       57.64       47.73     60.12 o 
  -1   7  11      279.47      311.82     34.42 o 
   0   7  11      726.57      700.69     40.49 o 
   1   7  11      137.99      157.31     16.89 o 
   2   7  11      125.92      158.57     17.48 o 
   3   7  11        5.27       -2.61     28.92 o 
   4   7  11      113.26      218.94     46.79 o 
   5   7  11      194.31      339.69     72.51 o 
   6   7  11      116.09       90.50     33.07 o 
  -7   8  11       31.75       43.95     73.23 o 
  -6   8  11        2.50       -4.55     43.48 o 
  -5   8  11      247.53      223.42     66.67 o 
  -4   8  11      472.11      426.91     48.13 o 
  -3   8  11      733.55      842.38     61.74 o 
  -2   8  11      138.66      199.13     72.92 o 
  -1   8  11      776.41      798.60     60.06 o 
   0   8  11        3.45       19.13     25.44 o 
   1   8  11        3.70       -1.22     15.03 o 
   2   8  11      215.61      209.93     42.90 o 
   3   8  11      708.26      779.89     58.93 o 
   4   8  11      192.20      331.17     82.10 o 
   5   8  11       27.45       31.39     36.11 o 
   6   8  11        0.82       42.28     33.98 o 
  -7   9  11        0.89      -17.59     44.72 o 
  -6   9  11        0.05      -57.97     48.63 o 
  -5   9  11      623.76      737.58     72.20 o 
  -4   9  11      994.18      997.20    152.57 o 
  -3   9  11      910.34      861.18     70.08 o 
  -2   9  11      985.71      893.21     57.97 o 
  -1   9  11      239.14      293.03     46.91 o 
   0   9  11       36.70       51.25     22.84 o 
   1   9  11      932.84      888.00     39.84 o 
   2   9  11       39.23       65.54     29.38 o 
   3   9  11      191.03      202.18     32.36 o 
   4   9  11        0.39      -26.00     40.00 o 
   5   9  11      281.14      414.30     58.14 o 
  -6  10  11      213.40      179.97     51.88 o 
  -5  10  11        6.36       21.62     41.82 o 
  -4  10  11      133.31      105.91     43.15 o 
  -3  10  11      101.99       95.02     32.72 o 
  -2  10  11      456.28      362.21     45.75 o 
  -1  10  11      278.98      326.53     67.31 o 
   0  10  11      286.24      312.00     44.15 o 
   1  10  11       24.59       23.59     13.73 o 
   2  10  11      800.86      832.02     53.67 o 
   3  10  11      288.38      422.12     65.10 o 
   4  10  11      216.28      275.06     41.63 o 
   5  10  11      129.34       86.80     37.27 o 
  -6  11  11       13.64        0.76     52.71 o 
  -5  11  11      179.98       86.31     47.13 o 
  -4  11  11      452.21      551.34     53.57 o 
  -3  11  11      484.39      424.26     59.35 o 
  -2  11  11        3.28       19.06     26.86 o 
  -1  11  11       59.91       79.85     56.70 o 
   0  11  11      981.17      858.48     95.43 o 
   1  11  11      116.43       98.91     17.40 o 
   2  11  11      239.91      277.84     59.39 o 
   3  11  11       42.75       22.30     27.23 o 
   4  11  11       76.69       16.48     54.18 o 
   5  11  11       37.71       59.82     46.58 o 
  -6  12  11       77.68      167.68     59.91 o 
  -5  12  11      834.69      794.14     75.10 o 
  -4  12  11        4.04       57.41     43.89 o 
  -3  12  11      338.29      299.82     43.78 o 
  -2  12  11      122.91       83.50     30.31 o 
  -1  12  11       65.76      150.51     29.21 o 
   0  12  11      207.13      190.84     37.26 o 
   1  12  11      267.81      251.98     15.58 o 
   2  12  11      214.52      273.82     64.79 o 
   3  12  11      388.67      477.69     52.14 o 
   4  12  11       88.03       83.90     47.88 o 
   5  12  11        5.52       51.99     50.84 o 
  -6  13  11       29.84      -16.46     42.09 o 
  -5  13  11      113.36       99.39     49.63 o 
  -4  13  11      562.12      535.80     68.37 o 
  -3  13  11       63.85       58.56     40.81 o 
  -2  13  11      266.69      306.43     84.74 o 
  -1  13  11       57.14        8.57     22.29 o 
   0  13  11      141.80      104.42     14.57 o 
   1  13  11     1083.90      940.74     83.24 o 
   2  13  11      290.11      254.43     63.86 o 
   3  13  11       90.67       74.45     44.70 o 
   4  13  11       24.28       36.76     44.70 o 
  -5  14  11       14.78       25.13     44.09 o 
  -4  14  11      159.87      119.77     41.16 o 
  -3  14  11       26.74       -1.99     64.22 o 
  -2  14  11      234.45      294.35     37.90 o 
  -1  14  11      103.90      103.95     33.10 o 
   0  14  11       84.51       47.14     13.61 o 
   1  14  11        8.61       12.53     23.44 o 
   2  14  11      752.48      659.62     89.09 o 
   3  14  11        4.06        0.66     36.11 o 
   4  14  11      205.09      242.26     40.85 o 
  -5  15  11       28.66       46.28     48.58 o 
  -4  15  11      848.24      835.12    101.90 o 
  -3  15  11       12.21       29.49     35.11 o 
  -2  15  11       32.34       -0.59     30.68 o 
  -1  15  11        9.67       18.30     22.20 o 
   0  15  11      482.11      402.42     68.50 o 
   1  15  11       37.64      -16.19     24.03 o 
   2  15  11       25.63       31.27     62.22 o 
   3  15  11        5.36       10.42     28.58 o 
   4  15  11      106.57       75.08     42.00 o 
  -4  16  11       47.60       79.26     56.62 o 
  -3  16  11      416.18      589.00     74.03 o 
  -2  16  11      325.37      320.07     65.30 o 
  -1  16  11      133.85      213.03    105.88 o 
   0  16  11       90.50       56.83     18.95 o 
   1  16  11      145.74       86.64     46.40 o 
   2  16  11        1.37       43.47     60.77 o 
   3  16  11      260.82      233.62     62.85 o 
  -4  17  11       15.42       22.57     46.11 o 
  -3  17  11      230.24      308.96     53.85 o 
  -2  17  11      116.54       92.25     33.49 o 
  -1  17  11      189.10      146.49     43.79 o 
   0  17  11      285.05      247.44     58.03 o 
   1  17  11       54.52       39.12     25.63 o 
   2  17  11        3.84       -3.78     21.03 o 
   3  17  11        3.62       37.22     40.41 o 
  -3  18  11        0.22       36.89     47.55 o 
  -2  18  11      682.18      702.64     54.81 o 
  -1  18  11      129.61      145.67     47.97 o 
   0  18  11       93.78       79.43     57.33 o 
   1  18  11       98.74      136.91     77.80 o 
   2  18  11       61.46       70.39     37.37 o 
  -2  19  11       12.97        4.47     28.65 o 
  -1  19  11       21.50       25.44     28.96 o 
   0  19  11        4.98      -34.00     97.79 o 
   1  19  11       95.13      126.68     74.35 o 
  -6   0  12      686.41      829.48    133.10 o 
  -4   0  12     2011.39     1928.65    150.93 o 
  -2   0  12     2593.84     2596.57     86.29 o 
   0   0  12     1060.71     1106.21     60.41 o 
   2   0  12      214.64      278.32     39.66 o 
   4   0  12     2603.85     2422.95    130.98 o 
   6   0  12       69.43       34.40     21.58 o 
  -7   1  12      444.89      412.03    149.94 o 
  -6   1  12      309.40      654.58    207.48 o 
  -5   1  12        8.93      -57.75     55.21 o 
  -4   1  12      313.95      377.17     64.82 o 
  -3   1  12     1071.69      966.23     37.92 o 
  -2   1  12       16.99      -10.68     15.86 o 
  -1   1  12     2908.92     2907.01     59.79 o 
   0   1  12      225.69      201.40     20.06 o 
   1   1  12      902.86      929.01     39.82 o 
   2   1  12      330.61      443.52     35.25 o 
   3   1  12      225.89      263.85     33.24 o 
   4   1  12        5.28       36.20     22.05 o 
   5   1  12       89.18       63.05     19.51 o 
   6   1  12       84.03       37.82     22.97 o 
  -7   2  12        1.56        8.46     15.22 o 
  -6   2  12       94.26       49.02     61.04 o 
  -5   2  12     1980.22     2104.20    122.79 o 
  -4   2  12      221.06      227.91     58.68 o 
  -3   2  12      132.63      136.62     32.71 o 
  -2   2  12      619.40      710.55     32.03 o 
  -1   2  12      278.89      344.68     27.36 o 
   0   2  12       25.76       19.77     19.07 o 
   1   2  12        1.03       17.68     18.73 o 
   2   2  12        9.59       13.80     15.18 o 
   3   2  12      912.80      968.60     71.94 o 
   4   2  12       28.28       19.07     18.45 o 
   5   2  12      120.22      107.99     33.77 o 
   6   2  12        1.43       15.29     28.04 o 
  -7   3  12      402.13      378.88    165.26 o 
  -6   3  12      200.76      140.23     68.86 o 
  -5   3  12      131.84      144.18     61.93 o 
  -4   3  12      371.65      381.98     34.47 o 
  -3   3  12     1192.71     1171.90     41.53 o 
  -2   3  12      117.25      118.48     16.59 o 
  -1   3  12      681.56      697.40     35.40 o 
   0   3  12      837.81      854.23     55.20 o 
   1   3  12      236.96      246.32     28.07 o 
   2   3  12       26.59       29.85     17.18 o 
   3   3  12        2.95        0.78     16.74 o 
   4   3  12        1.32        7.71     15.25 o 
   5   3  12      132.06      138.67     35.32 o 
   6   3  12       75.69       40.43     25.83 o 
  -7   4  12        9.98       79.14     72.67 o 
  -6   4  12     1480.01     1056.76    202.02 o 
  -5   4  12      223.64      186.31     93.47 o 
  -4   4  12     1555.19     1491.69    127.27 o 
  -3   4  12      244.62      235.31     33.46 o 
  -2   4  12       18.01       32.33     14.78 o 
  -1   4  12      337.33      313.83     22.37 o 
   0   4  12        9.27       -0.65     20.09 o 
   1   4  12      598.12      665.92     30.02 o 
   2   4  12       19.87       -2.01     19.25 o 
   3   4  12      460.99      461.85     34.82 o 
   4   4  12      149.70      150.11     16.67 o 
   5   4  12        1.31        9.54     24.09 o 
  -7   5  12      202.59      188.28     61.36 o 
  -6   5  12      213.29      291.78     67.90 o 
  -5   5  12      647.74      496.75     75.46 o 
  -4   5  12     1509.99     1510.07    116.12 o 
  -3   5  12      424.29      602.42     70.94 o 
  -2   5  12      181.69      153.21     29.85 o 
  -1   5  12        8.94        6.83     13.11 o 
   0   5  12       60.85       40.40     25.72 o 
   1   5  12       13.71       16.60     18.96 o 
   2   5  12      210.06      263.34     34.68 o 
   3   5  12       24.97       -3.19     11.01 o 
   4   5  12        7.53       14.10     11.03 o 
   5   5  12      167.43      141.16     38.70 o 
  -7   6  12      131.23      143.00     67.34 o 
  -6   6  12       40.41      -24.85     45.83 o 
  -5   6  12     1271.35     1408.79    104.38 o 
  -4   6  12      444.33      479.96     76.85 o 
  -3   6  12       64.03       87.06     50.19 o 
  -2   6  12      275.32      341.44     76.58 o 
  -1   6  12      655.09      759.91     43.78 o 
   0   6  12      775.36      868.39     48.37 o 
   1   6  12      216.88      269.04     26.12 o 
   2   6  12       72.21       80.14     17.02 o 
   3   6  12      179.75      188.94     29.72 o 
   4   6  12        1.11       41.63     41.56 o 
   5   6  12       89.50       87.38     40.71 o 
  -6   7  12        1.74       95.91     72.74 o 
  -5   7  12        6.93        4.15     39.40 o 
  -4   7  12      136.28      131.34     44.93 o 
  -3   7  12     1016.49     1191.95    101.32 o 
  -2   7  12      255.86      235.01     54.66 o 
  -1   7  12       64.18       93.92     29.66 o 
   0   7  12        3.53       20.38     34.22 o 
   1   7  12     2102.19     2079.27     87.01 o 
   2   7  12      117.12      108.75     15.49 o 
   3   7  12      189.40      191.28     38.36 o 
   4   7  12       63.06       94.13     35.12 o 
   5   7  12      115.50      155.37     51.26 o 
  -6   8  12      631.37      756.97     93.64 o 
  -5   8  12        0.35       59.79     55.44 o 
  -4   8  12      526.36      594.34     63.28 o 
  -3   8  12      195.86      196.98     63.40 o 
  -2   8  12      553.47      593.97    101.53 o 
  -1   8  12       32.52       15.58     28.35 o 
   0   8  12      364.09      427.97     40.42 o 
   1   8  12       40.20       41.43     20.37 o 
   2   8  12        6.74       -6.93     13.26 o 
   3   8  12      724.73      745.99     60.84 o 
   4   8  12      588.72      706.14     61.02 o 
   5   8  12       36.12       24.08     37.74 o 
  -6   9  12       15.37      -17.45     45.60 o 
  -5   9  12      108.72       59.96     41.58 o 
  -4   9  12       23.75       92.70     58.74 o 
  -3   9  12      130.52      163.99     43.15 o 
  -2   9  12       12.92       18.29     37.44 o 
  -1   9  12        9.97       18.37     25.81 o 
   0   9  12     1181.41     1143.20     54.84 o 
   1   9  12        1.57        7.56     15.85 o 
   2   9  12     1743.45     1610.27    104.09 o 
   3   9  12      395.75      399.23     44.03 o 
   4   9  12       10.61        2.39     37.55 o 
   5   9  12       97.90       58.37     37.23 o 
  -6  10  12       24.89       23.91     48.08 o 
  -5  10  12      240.54      292.09     64.76 o 
  -4  10  12       43.42       41.64     35.39 o 
  -3  10  12       77.08       50.35     33.64 o 
  -2  10  12      763.55      785.43     66.82 o 
  -1  10  12      580.73      592.39     66.43 o 
   0  10  12      356.82      358.79     27.25 o 
   1  10  12      152.87      177.55     22.38 o 
   2  10  12      495.41      486.11     56.99 o 
   3  10  12      737.00      783.53     50.48 o 
   4  10  12      315.54      363.09     67.62 o 
   5  10  12      152.41      113.77     39.28 o 
  -6  11  12      105.90       82.49     82.00 o 
  -5  11  12        0.30      -13.48     42.93 o 
  -4  11  12      193.91      268.67     44.07 o 
  -3  11  12      644.12      644.20     56.63 o 
  -2  11  12      598.85      570.31     79.60 o 
  -1  11  12        0.93       -5.65     36.43 o 
   0  11  12      236.99      150.48     63.92 o 
   1  11  12      716.66      623.92     47.66 o 
   2  11  12      509.60      571.63     93.29 o 
   3  11  12      146.25      168.46     51.72 o 
   4  11  12       11.72       24.62     32.80 o 
  -5  12  12      170.30      165.56     49.84 o 
  -4  12  12      541.72      574.13     80.86 o 
  -3  12  12      539.38      607.06     52.69 o 
  -2  12  12      496.28      517.07     43.15 o 
  -1  12  12       77.76      119.33     46.81 o 
   0  12  12      163.68      175.20     42.31 o 
   1  12  12       81.06       58.01     17.35 o 
   2  12  12      133.74      119.22     28.54 o 
   3  12  12       87.94      151.63     32.69 o 
   4  12  12      456.99      482.40     82.43 o 
  -5  13  12       15.46      -21.49     42.29 o 
  -4  13  12      967.90      995.39     68.75 o 
  -3  13  12      111.30      128.73     45.29 o 
  -2  13  12      290.37      441.87    143.52 o 
  -1  13  12      267.62      263.63     57.26 o 
   0  13  12       55.00       89.97     26.82 o 
   1  13  12       53.57       19.58     27.51 o 
   2  13  12      876.80      787.57    108.25 o 
   3  13  12        1.24       22.38     27.24 o 
   4  13  12       77.71       82.99     51.54 o 
  -5  14  12      851.75      984.06    101.63 o 
  -4  14  12      270.54      238.36     48.84 o 
  -3  14  12        0.26       48.04     44.06 o 
  -2  14  12       34.26       21.47     44.97 o 
  -1  14  12       43.07        5.94     42.94 o 
   0  14  12       83.39      151.44     55.38 o 
   1  14  12      123.38      108.15     42.93 o 
   2  14  12        0.08       -0.14     30.70 o 
   3  14  12      526.43      580.93    118.28 o 
  -4  15  12      105.71       77.99     45.65 o 
  -3  15  12      909.09      899.35     61.42 o 
  -2  15  12        0.16      -33.42     32.62 o 
  -1  15  12       25.99       10.73     44.14 o 
   0  15  12       84.50       61.75     38.92 o 
   1  15  12      908.58      833.76    225.64 o 
   2  15  12      230.07      177.78     28.42 o 
   3  15  12      274.90      263.38     66.17 o 
  -4  16  12      103.69       34.84     47.10 o 
  -3  16  12       12.63       -2.10     36.92 o 
  -2  16  12      300.62      295.28     61.50 o 
  -1  16  12      636.66      598.02     39.97 o 
   0  16  12      458.26      647.25    180.08 o 
   1  16  12       19.06       -9.52     15.51 o 
   2  16  12      110.49      119.49     40.72 o 
  -3  17  12       44.66       72.56     37.31 o 
  -2  17  12      144.19       92.05     42.67 o 
  -1  17  12        2.56       36.91     24.20 o 
   0  17  12       55.35       99.49     78.84 o 
   1  17  12        7.53       16.91     63.77 o 
  -2  18  12        0.44      -18.40     37.61 o 
  -1  18  12      535.95      552.41     64.04 o 
   0  18  12       21.72      -41.53     76.15 o 
  -5   0  13     1148.75     1370.15    147.02 o 
  -3   0  13      792.01      837.19    112.87 o 
  -1   0  13      114.77      120.84     26.92 o 
   1   0  13       62.30       85.72     25.79 o 
   3   0  13      903.26      932.62     80.90 o 
   5   0  13      961.70      667.57     65.10 o 
  -6   1  13       53.10      124.01     82.65 o 
  -5   1  13        3.28       -9.25     50.59 o 
  -4   1  13      309.11      316.69     27.83 o 
  -3   1  13       40.40       21.26     17.26 o 
  -2   1  13       30.19       38.70     17.34 o 
  -1   1  13      897.04      879.43     37.06 o 
   0   1  13      118.16      121.37     21.79 o 
   1   1  13      486.09      597.74     30.82 o 
   2   1  13      994.22      988.13     45.01 o 
   3   1  13      300.13      318.30     33.52 o 
   4   1  13       39.53       30.12     19.92 o 
   5   1  13        1.44       -6.22     15.30 o 
  -6   2  13      536.58      748.48     95.75 o 
  -5   2  13       28.42       86.34     59.21 o 
  -4   2  13      126.14      131.90     42.88 o 
  -3   2  13      237.32      250.43     38.03 o 
  -2   2  13       19.35       30.25     19.27 o 
  -1   2  13      538.90      529.22     25.99 o 
   0   2  13      892.65      952.08     30.27 o 
   1   2  13      620.98      625.52     32.79 o 
   2   2  13       58.02       67.58     20.18 o 
   3   2  13       50.21       65.63     19.45 o 
   4   2  13     1082.71     1064.99     43.19 o 
   5   2  13       36.81       21.92     27.25 o 
  -6   3  13      389.26      528.11    108.68 o 
  -5   3  13      108.31       71.58     58.49 o 
  -4   3  13       56.09       39.85     20.47 o 
  -3   3  13       61.75       62.25     20.76 o 
  -2   3  13      907.08      926.05     33.04 o 
  -1   3  13       73.30       73.37     16.84 o 
   0   3  13      465.82      491.37     34.72 o 
   1   3  13      236.12      244.54     21.52 o 
   2   3  13      430.16      449.89     34.77 o 
   3   3  13      231.89      266.33     21.39 o 
   4   3  13        5.19       -4.18     18.24 o 
   5   3  13       11.99      -19.81     28.74 o 
  -6   4  13       87.99       92.50     78.96 o 
  -5   4  13     1046.64      872.60     97.17 o 
  -4   4  13       37.59       22.41     19.34 o 
  -3   4  13      102.61      120.28     30.89 o 
  -2   4  13      124.85      133.13     18.80 o 
  -1   4  13     1346.71     1371.85     43.74 o 
   0   4  13      177.69      212.53     25.09 o 
   1   4  13     1170.23     1254.53     47.00 o 
   2   4  13        2.35      -21.01     20.03 o 
   3   4  13       15.25        4.78     18.23 o 
   4   4  13        0.90        8.93     29.41 o 
   5   4  13       13.36       18.11     30.86 o 
  -6   5  13      152.91      208.40     75.12 o 
  -5   5  13       29.31       69.63     53.48 o 
  -4   5  13      764.25      864.41     83.07 o 
  -3   5  13     1686.04     1871.29    115.32 o 
  -2   5  13       35.73       48.68      8.65 o 
  -1   5  13      431.50      423.72     36.83 o 
   0   5  13        0.34       12.94     34.58 o 
   1   5  13      740.96      842.13     51.74 o 
   2   5  13      341.57      391.77     33.36 o 
   3   5  13      237.89      218.15     21.63 o 
   4   5  13       49.78       66.21     36.07 o 
   5   5  13        1.51       31.55     32.70 o 
  -6   6  13      300.91      468.89     78.94 o 
  -5   6  13       66.00       85.28     54.60 o 
  -4   6  13      286.68      462.87     93.93 o 
  -3   6  13      389.18      440.57     63.66 o 
  -2   6  13      982.73     1083.59     62.32 o 
  -1   6  13        0.36        0.23     33.59 o 
   0   6  13     1402.29     1347.87     45.61 o 
   1   6  13       64.96       29.43     23.50 o 
   2   6  13      147.11      151.29     19.48 o 
   3   6  13       83.79       72.99     22.19 o 
   4   6  13      326.90      474.42     62.09 o 
   5   6  13        1.48        4.70     33.23 o 
  -6   7  13      117.18      150.79     55.15 o 
  -5   7  13      369.57      392.77     78.93 o 
  -4   7  13        5.07      -31.26     52.81 o 
  -3   7  13      283.09      331.30     64.25 o 
  -2   7  13      526.06      605.27     50.29 o 
  -1   7  13      115.59       93.84     36.04 o 
   0   7  13       74.39       86.80     21.96 o 
   1   7  13      291.77      337.62     71.95 o 
   2   7  13      986.88      945.37     81.54 o 
   3   7  13      674.91      750.62     49.45 o 
   4   7  13        2.74      -19.15     31.56 o 
  -6   8  13       54.78       37.52     46.91 o 
  -5   8  13      415.77      596.99     60.46 o 
  -4   8  13      419.79      414.85     63.29 o 
  -3   8  13       12.87       16.97     53.93 o 
  -2   8  13      138.23      124.11     32.28 o 
  -1   8  13      327.47      437.90     76.15 o 
   0   8  13      124.59      101.43     25.38 o 
   1   8  13      206.95      221.37     28.34 o 
   2   8  13      101.37       74.06     19.91 o 
   3   8  13      716.17      733.50    104.34 o 
   4   8  13       18.05       42.15     30.48 o 
  -5   9  13      244.15      246.08     52.27 o 
  -4   9  13       93.59      109.13     44.53 o 
  -3   9  13      419.18      461.69     61.66 o 
  -2   9  13        1.75      -17.70     60.46 o 
  -1   9  13       45.02      112.35     32.18 o 
   0   9  13      180.71      142.49     37.04 o 
   1   9  13      238.93      210.84     20.04 o 
   2   9  13      241.35      349.90     39.74 o 
   3   9  13      180.88      179.74     36.75 o 
   4   9  13        6.81       27.00     43.27 o 
  -5  10  13       15.80       16.32     53.74 o 
  -4  10  13      515.86      547.02     57.39 o 
  -3  10  13        0.23      -47.74     47.79 o 
  -2  10  13       30.70       99.61     46.98 o 
  -1  10  13      252.32      303.61     86.53 o 
   0  10  13      209.57      284.74     38.19 o 
   1  10  13        1.45      -14.61     16.88 o 
   2  10  13        0.04      -14.99     23.21 o 
   3  10  13        4.10       36.55     28.84 o 
   4  10  13      409.03      432.75    123.49 o 
  -5  11  13       92.46       72.89     45.40 o 
  -4  11  13       64.24       99.26     49.03 o 
  -3  11  13       19.77       26.77     41.98 o 
  -2  11  13      227.85      241.68     78.51 o 
  -1  11  13       21.23       13.70     30.54 o 
   0  11  13        1.76      -13.70     19.03 o 
   1  11  13       89.09       69.57     32.54 o 
   2  11  13      977.20      949.28     91.80 o 
   3  11  13       32.34       -7.90     34.47 o 
  -5  12  13       24.07       69.77     47.98 o 
  -4  12  13      336.02      442.52     74.84 o 
  -3  12  13       55.56       24.28     35.26 o 
  -2  12  13       13.47        5.46     61.83 o 
  -1  12  13       48.26       39.03     41.49 o 
   0  12  13      133.74      100.46     29.77 o 
   1  12  13      455.17      330.86     89.64 o 
   2  12  13      187.69      192.52     58.15 o 
   3  12  13      473.82      516.74     84.88 o 
  -4  13  13       18.54       48.18     36.91 o 
  -3  13  13      357.58      411.41     72.64 o 
  -2  13  13       23.01       41.76     70.95 o 
  -1  13  13      105.98      157.20     36.60 o 
   0  13  13      139.38      136.41     30.90 o 
   1  13  13      252.02      269.59     85.95 o 
   2  13  13      202.07      205.62     30.63 o 
   3  13  13      160.73      142.14     34.61 o 
  -4  14  13      275.73      267.99     47.04 o 
  -3  14  13       59.06       51.38     43.97 o 
  -2  14  13      187.43      149.17     79.63 o 
  -1  14  13       19.18       32.06     49.02 o 
   0  14  13      455.62      323.61     47.65 o 
   1  14  13      239.04      231.74     74.87 o 
   2  14  13        5.00      -24.05     33.91 o 
  -3  15  13       11.11       16.47     36.95 o 
  -2  15  13      654.38      544.11     99.66 o 
  -1  15  13        0.07       61.17     69.72 o 
   0  15  13       47.02        1.91     99.59 o 
   1  15  13       23.35       32.33     59.34 o 
   2  15  13      969.89      995.04    198.83 o 
  -2  16  13        3.63        2.19     26.15 o 
  -1  16  13      636.50      741.26    122.43 o 
   0  16  13       89.53       91.37    107.44 o 
   1  16  13      203.81      228.41     79.02 o 
  -6   0  14        6.45      -15.66     84.38 o 
  -4   0  14       65.66       63.57     58.72 o 
  -2   0  14      152.44      238.31     34.13 o 
   0   0  14     3222.55     3121.70     91.58 o 
   2   0  14      149.55      163.72     28.62 o 
   4   0  14      418.41      512.15     62.69 o 
  -6   1  14      175.24      265.55    127.01 o 
  -5   1  14      199.78      207.60     67.14 o 
  -4   1  14       78.79       69.33     30.38 o 
  -3   1  14      361.01      433.71     32.47 o 
  -2   1  14     1548.29     1591.02     43.77 o 
  -1   1  14      660.63      669.02     31.01 o 
   0   1  14      271.67      283.03     22.50 o 
   1   1  14      356.89      399.31     45.58 o 
   2   1  14      396.15      445.75     39.42 o 
   3   1  14      217.82      219.20     39.80 o 
   4   1  14       73.63       78.42     23.24 o 
  -6   2  14       56.44       87.60     69.72 o 
  -5   2  14      424.00      451.61     73.58 o 
  -4   2  14        1.99       13.94     25.96 o 
  -3   2  14       97.76       94.59     22.38 o 
  -2   2  14       29.00       43.22     17.20 o 
  -1   2  14      129.02      196.67     23.85 o 
   0   2  14        5.42       21.64     20.62 o 
   1   2  14     1636.63     1651.02     53.29 o 
   2   2  14        0.02       15.72     21.52 o 
   3   2  14        7.92       -3.83     18.92 o 
   4   2  14       21.87       36.71     33.95 o 
  -6   3  14      365.90      383.24    107.08 o 
  -5   3  14       50.60       89.16     54.80 o 
  -4   3  14      256.59      210.11     20.03 o 
  -3   3  14      361.85      334.91     40.50 o 
  -2   3  14      233.85      225.39     23.17 o 
  -1   3  14      624.88      647.90     33.40 o 
   0   3  14       86.47       91.83     19.84 o 
   1   3  14       98.52      122.89     33.95 o 
   2   3  14      405.74      485.74     32.95 o 
   3   3  14      265.92      266.04     31.74 o 
   4   3  14        2.25        7.73     28.76 o 
  -6   4  14       80.74       74.07     67.18 o 
  -5   4  14       11.63       -6.74     46.26 o 
  -4   4  14     1650.79     1711.37    132.71 o 
  -3   4  14        8.48      -15.56     13.06 o 
  -2   4  14      372.01      372.64     28.77 o 
  -1   4  14       25.06       46.94     14.84 o 
   0   4  14      936.64      989.28     34.32 o 
   1   4  14      140.02      148.27     21.06 o 
   2   4  14      157.26      160.08     36.16 o 
   3   4  14       15.96       19.29     21.17 o 
   4   4  14       86.99       72.38     43.29 o 
  -5   5  14      128.57      169.88     60.67 o 
  -4   5  14        0.22      -51.96     47.42 o 
  -3   5  14      479.69      557.56     44.79 o 
  -2   5  14     1452.81     1519.75     56.99 o 
  -1   5  14      533.69      532.55     37.49 o 
   0   5  14        3.17      -11.96     19.93 o 
   1   5  14      736.92      724.76     64.41 o 
   2   5  14      439.92      429.15     24.98 o 
   3   5  14      215.81      138.28     47.24 o 
   4   5  14        1.76        3.70     34.70 o 
  -5   6  14     1037.36     1140.70     93.11 o 
  -4   6  14       13.75      -11.78     59.46 o 
  -3   6  14      233.77      327.71     79.39 o 
  -2   6  14       62.64       78.90     33.20 o 
  -1   6  14      156.15      189.48     36.96 o 
   0   6  14       36.27       29.32     20.54 o 
   1   6  14     1223.55     1304.06     64.98 o 
   2   6  14       46.60       49.01     15.72 o 
   3   6  14      144.52      168.68     42.98 o 
   4   6  14       11.52       61.84     37.19 o 
  -5   7  14       81.33      108.79     59.14 o 
  -4   7  14      629.62      754.03     96.63 o 
  -3   7  14      452.28      458.64     64.56 o 
  -2   7  14      239.45      211.68     48.76 o 
  -1   7  14      505.93      577.60     40.53 o 
   0   7  14       36.02       42.21     25.55 o 
   1   7  14       58.55       38.57     17.10 o 
   2   7  14      769.81      640.37     31.96 o 
   3   7  14       80.15       71.56     32.80 o 
   4   7  14        2.85       24.68     35.94 o 
  -5   8  14       75.28       79.25     67.05 o 
  -4   8  14       85.41      127.39     53.18 o 
  -3   8  14       24.60       48.27     53.01 o 
  -2   8  14      111.73      183.98     38.94 o 
  -1   8  14       11.27       26.69     23.60 o 
   0   8  14     1134.20     1171.58     46.43 o 
   1   8  14        0.81       36.95     19.03 o 
   2   8  14      129.21      158.38     52.07 o 
   3   8  14        9.59        1.76     35.17 o 
  -5   9  14        1.85      -30.16     51.82 o 
  -4   9  14        0.03       47.89     66.94 o 
  -3   9  14       30.96       57.50     44.67 o 
  -2   9  14      468.29      504.29     45.49 o 
  -1   9  14      595.85      531.59     66.00 o 
   0   9  14        0.51      -20.61     28.09 o 
   1   9  14        4.83        7.15     17.58 o 
   2   9  14      191.86      250.54     50.29 o 
   3   9  14        1.75      -12.41     44.95 o 
  -4  10  14       35.06       -7.79     59.06 o 
  -3  10  14      312.05      347.10     62.95 o 
  -2  10  14        1.73      -22.93     30.14 o 
  -1  10  14      109.75      136.71     48.66 o 
   0  10  14       12.68       37.79     22.95 o 
   1  10  14      827.67      860.11    104.58 o 
   2  10  14       50.15       35.95     40.15 o 
   3  10  14       15.62       34.10     55.55 o 
  -4  11  14       19.63       -0.14     51.84 o 
  -3  11  14       22.75       90.00     70.18 o 
  -2  11  14       87.43      104.72     37.62 o 
  -1  11  14      249.54      375.46     97.31 o 
   0  11  14        9.09       15.91     17.42 o 
   1  11  14       65.92      109.54     63.62 o 
   2  11  14      155.34      134.60     28.49 o 
  -3  12  14       18.28        2.31     58.71 o 
  -2  12  14        8.02       26.70     45.72 o 
  -1  12  14      102.76      119.11     34.52 o 
   0  12  14      415.29      470.59    108.36 o 
   1  12  14       60.01      -25.47     81.96 o 
   2  12  14      137.56      118.01     40.11 o 
  -3  13  14       44.52      107.00     51.07 o 
  -2  13  14      171.01      187.11     57.60 o 
  -1  13  14       33.34       62.10     30.64 o 
   0  13  14        0.72      -29.81     61.33 o 
   1  13  14      129.88      232.16    131.36 o 
  -2  14  14        9.99       60.57     37.01 o 
  -1  14  14      166.38      183.47     37.91 o 
   0  14  14        3.90      -44.88     64.40 o 
  -5   0  15      114.67      159.38     28.65 o 
  -3   0  15       34.28       55.34     35.32 o 
  -1   0  15        3.70       -0.16     34.28 o 
   1   0  15     1462.09     1530.87     86.38 o 
   3   0  15        0.61       -4.71     23.83 o 
  -5   1  15      349.82      504.57     81.61 o 
  -4   1  15      253.10      316.32     55.38 o 
  -3   1  15      111.50       82.01     24.84 o 
  -2   1  15        4.33        1.21     16.24 o 
  -1   1  15      556.03      567.17     32.09 o 
   0   1  15      105.68      113.19     19.48 o 
   1   1  15       87.39      141.70     20.46 o 
   2   1  15      197.82      272.05     25.95 o 
   3   1  15      109.34       99.06     22.32 o 
  -5   2  15        9.93       68.48     62.95 o 
  -4   2  15      765.04      798.90     70.15 o 
  -3   2  15      123.95      142.09     24.91 o 
  -2   2  15      174.42      143.31     19.35 o 
  -1   2  15       54.30       77.17     22.62 o 
   0   2  15      214.33      232.08     23.18 o 
   1   2  15        1.43        6.67     16.39 o 
   2   2  15      103.44       91.00     22.66 o 
   3   2  15        2.84       -0.08     22.52 o 
  -5   3  15      224.41      298.04     66.69 o 
  -4   3  15        0.78      -30.58     39.87 o 
  -3   3  15        8.81      -11.89     15.46 o 
  -2   3  15      519.13      523.67     29.80 o 
  -1   3  15      153.68      153.51     26.48 o 
   0   3  15      774.19      766.40     33.92 o 
   1   3  15       34.37       31.45     20.34 o 
   2   3  15        5.18        4.06     16.96 o 
   3   3  15       11.12       44.87     48.74 o 
  -5   4  15       55.50       92.00     62.56 o 
  -4   4  15       36.41       26.66     31.23 o 
  -3   4  15     1214.97     1199.59     55.18 o 
  -2   4  15       84.56      100.87     18.58 o 
  -1   4  15        1.30       -1.20     15.95 o 
   0   4  15       59.17       67.80     17.96 o 
   1   4  15      529.46      547.97     52.01 o 
   2   4  15       21.85       21.43     24.77 o 
   3   4  15        6.34        0.76     64.03 o 
  -5   5  15      298.09      423.06     81.90 o 
  -4   5  15       11.53      129.03     64.92 o 
  -3   5  15       54.73       16.93     30.97 o 
  -2   5  15      465.81      500.56     47.39 o 
  -1   5  15      937.46      871.61     50.11 o 
   0   5  15      334.63      321.28     30.08 o 
   1   5  15       43.04        3.75     20.30 o 
   2   5  15       57.95       41.34     21.43 o 
   3   5  15       22.37      -12.25     49.12 o 
  -4   6  15      576.22      685.28     88.63 o 
  -3   6  15      153.12      152.02     41.16 o 
  -2   6  15      257.59      279.18     32.27 o 
  -1   6  15        5.11       53.43     29.32 o 
   0   6  15      721.88      730.46     45.84 o 
   1   6  15        0.99       16.14     20.03 o 
   2   6  15      174.73      150.21     53.75 o 
   3   6  15        0.29       50.00     33.82 o 
  -4   7  15       24.49       21.96     44.67 o 
  -3   7  15        1.05       32.14     29.89 o 
  -2   7  15      519.01      572.93     63.09 o 
  -1   7  15      462.06      455.34     33.36 o 
   0   7  15       63.80       41.51     26.68 o 
   1   7  15        0.15       14.47     25.46 o 
   2   7  15      150.06      151.32     74.33 o 
  -4   8  15        4.19      -26.65     50.81 o 
  -3   8  15      535.37      674.94     60.45 o 
  -2   8  15       17.31       28.62     37.42 o 
  -1   8  15        1.39       18.96     25.94 o 
   0   8  15       12.63       42.21     40.31 o 
   1   8  15      396.34      313.79     76.99 o 
   2   8  15       94.78       86.00     54.06 o 
  -3   9  15        6.51       21.82     30.69 o 
  -2   9  15        6.48        6.35     28.50 o 
  -1   9  15      850.98      891.76     73.08 o 
   0   9  15      176.65      137.41     29.27 o 
   1   9  15       49.80       13.92     81.89 o 
   2   9  15        3.26      -27.57     52.08 o 
  -3  10  15        1.21        4.32     38.75 o 
  -2  10  15      423.80      354.73     43.26 o 
  -1  10  15       63.53       72.13     29.33 o 
   0  10  15      355.77      335.29     63.79 o 
   1  10  15      109.58      119.52    141.58 o 
  -2  11  15      162.32      261.83     52.86 o 
  -1  11  15       84.53       48.05     24.61 o 
   0  11  15      188.51      152.68     71.97 o 
   1  11  15        0.61        8.13     55.83 o 
  -1  12  15       37.82       49.77     31.89 o 
   0  12  15        6.54      -46.41     58.05 o 
  -4   0  16        1.96       27.94     58.65 o 
  -2   0  16      357.01      403.77     45.19 o 
   0   0  16        1.49       29.61     27.85 o 
   2   0  16      352.46      404.00     74.82 o 
  -4   1  16      188.09      217.89     45.44 o 
  -3   1  16       50.07       24.83     24.80 o 
  -2   1  16       89.90       72.00     22.86 o 
  -1   1  16      386.68      445.89     52.82 o 
   0   1  16      747.57      793.02     34.17 o 
   1   1  16       35.31        0.21     22.87 o 
   2   1  16       14.17        2.24     21.88 o 
  -4   2  16       82.00       47.47     36.12 o 
  -3   2  16       94.69       63.29     26.84 o 
  -2   2  16       26.13       24.29     21.28 o 
  -1   2  16      210.71      247.57     29.55 o 
   0   2  16        0.18       -2.16     18.05 o 
   1   2  16      364.94      511.09     44.81 o 
   2   2  16        0.61       -3.88     15.42 o 
  -4   3  16      346.78      513.90     63.91 o 
  -3   3  16      134.13      153.25     43.77 o 
  -2   3  16       46.31       54.06     26.97 o 
  -1   3  16      459.73      457.65     23.68 o 
   0   3  16      197.22      286.89     31.36 o 
   1   3  16       86.22       85.78     18.65 o 
   2   3  16       43.99       44.18     21.73 o 
  -3   4  16       55.76       53.53     28.64 o 
  -2   4  16     1179.59     1280.11     52.86 o 
  -1   4  16       76.41       54.82     15.98 o 
   0   4  16        2.16       22.52     16.74 o 
   1   4  16       12.11       34.95     19.44 o 
   2   4  16      170.98      128.77     65.25 o 
  -3   5  16       93.91       97.72     39.62 o 
  -2   5  16        9.08       47.87     26.04 o 
  -1   5  16      147.55      146.01     29.26 o 
   0   5  16      192.56      169.39     35.08 o 
   1   5  16       10.78       13.21     20.14 o 
  -3   6  16      932.21     1146.83     88.29 o 
  -2   6  16        1.63       11.97     32.80 o 
  -1   6  16      245.38      275.49     40.08 o 
   0   6  16        8.17      -17.43     26.36 o 
   1   6  16      142.09      158.01     47.39 o 
  -2   7  16       13.37      -11.84     30.84 o 
  -1   7  16      513.01      477.85     64.09 o 
   0   7  16       89.70       61.66     29.66 o 
   1   7  16        0.55      -12.61    147.89 o 
  -2   8  16      146.36      148.72     42.48 o 
  -1   8  16       35.41       61.27     27.66 o 
   0   8  16       14.11       21.76     26.95 o 
  -1   0  17       13.61       30.66     32.73 o 
  -1   1  17      473.21      471.11     41.30 o 
                                                 
